# Supplementary material for: Population Genetic Studies Revealed Local Adaptation in a High Gene-Flow Marine Fish, the Small Yellow Croaker (Larimichthys polyactis)
Source: PLoS One. 2013 Dec 12;8(12):e83493. doi: 10.1371/journal.pone.0083493 (PMC3861527; doi:10.1371/journal.pone.0083493)
Supplement: Table S2 — Summary statistics at 25 microsatellite loci across 32 samples of Larimichthys polyactis. (XLSX) [file pone.0083493.s002.xlsx]

## Sheet: Table S2
Table S2 Summary statistics at 25 microsatellite loci across 32 samples of Larimichthys polyactis
	Locus
Sample	H5	H16	H22	H26	H31	H33	H37	H38	H43	H44	H47	H51	H54	H65	H70	H71	H75	H80	H82	H84	H106	H111	HSP27	P450	HCA127
24
N	19	19	19	19	19	19	19	19	19	18	19	19	19	19	19	19	19	19	19	19	19	19	19	19	19
A	17	3	20	12	4	14	9	7	9	18	4	5	12	3	16	11	19	10	7	12	18	15	8	7	13
AR	14.019	3	18.807	11.448	3.894	13.543	8.981	6.57	8.562	17.438	3.895	4.983	11.456	3	15.237	10.569	17.913	9.65	6.861	11.561	17.034	14.148	7.945	6.841	12.734
HO	0.89474	0.63158	0.94737	0.84211	0.47368	0.84211	0.84211	0.63158	0.73684	0.83333	0.42105	0.73684	0.73684	0.52632	0.94737	0.94737	0.89474	0.78947	0.63158	0.57895	0.94737	0.84211	0.68421	0.57895	0.94737
HE	0.94452	0.63869	0.95306	0.88336	0.57326	0.91892	0.86771	0.54196	0.78236	0.93651	0.58464	0.64438	0.86202	0.5761	0.93741	0.87909	0.95021	0.81792	0.70697	0.899	0.94879	0.90469	0.80797	0.69559	0.90612
FIS	0.054	0.011	0.006	0.048	0.178	0.086	0.03	-0.171	0.06	0.113	0.285	-0.148	0.149	0.089	-0.011	-0.08	0.06	0.036	0.109	0.362	0.002	0.071	0.157	0.172	-0.047
PHW	0.30783	0.05553	0.47356	0.94728	0.12528	0.21477	0.52709	0.81172	0.31449	0.13242	0.22736	0.75129	0.08209	0.84334	0.43372	0.7126	0.5662	0.75547	0.29379	0.00293	0.25943	0.1677	0.02838	0.4075	0.97955
26
N	20	20	20	20	20	20	20	20	20	20	20	20	20	20	20	20	20	20	20	20	20	20	20	20	20
A	15	4	18	11	5	14	9	6	7	19	4	5	14	4	21	8	18	10	7	10	19	14	11	7	12
AR	14.019	3.95	16.863	10.359	4.949	13.697	8.899	5.681	6.949	17.404	3.95	4.812	13.647	3.95	19.101	7.546	16.734	9.847	6.899	9.36	17.809	13.038	10.499	6.8	11.492
HO	0.9	0.6	0.85	0.75	0.4	0.85	0.7	0.55	0.85	0.85	0.4	0.4	0.9	0.45	0.9	0.75	0.9	0.8	0.75	0.7	0.85	0.9	0.85	0.65	0.95
HE	0.9141	0.65256	0.94872	0.8641	0.54231	0.89744	0.86282	0.64744	0.79872	0.94103	0.55641	0.42692	0.86538	0.60641	0.94744	0.72949	0.94744	0.83718	0.7359	0.82692	0.95256	0.8859	0.84615	0.81538	0.88974
FIS	0.016	0.082	0.107	0.135	0.267	0.054	0.193	0.154	-0.066	0.099	0.286	0.065	-0.041	0.263	0.051	-0.029	0.051	0.046	-0.02	0.157	0.11	-0.016	-0.005	0.207	-0.07
PHW	0.5732	0.4346	0.29007	0.06945	0.18461	0.55783	0.40506	0.08492	0.3117	0.13233	0.3106	0.37685	0.78618	0.48007	0.09199	0.31082	0.11521	0.68858	0.71506	0.22801	0.0736	0.98252	0.21634	0.449	0.24786
29
N	40	40	40	40	40	40	40	40	40	40	40	40	39	40	40	40	40	40	40	40	40	40	40	40	40
A	22	4	27	20	4	17	11	7	9	30	4	7	15	5	29	11	21	10	11	11	25	24	10	7	15
AR	16.315	3.856	18.688	12.76	3.44	13.636	10.516	5.808	8.14	20.133	3.961	5.194	11.705	4.265	20.009	9.262	16.464	8.615	9.175	8.571	17.583	15.851	8.586	6.194	12.132
HO	0.925	0.575	0.825	0.85	0.425	0.85	0.8	0.625	0.675	0.9	0.475	0.625	0.69231	0.55	0.925	0.775	0.95	0.825	0.725	0.65	0.9	0.9	0.725	0.55	0.825
HE	0.94367	0.58259	0.95538	0.86392	0.48386	0.91013	0.90063	0.66392	0.82563	0.96108	0.55728	0.63608	0.81785	0.59335	0.96234	0.85253	0.94209	0.80443	0.80348	0.81804	0.94937	0.92722	0.82468	0.71203	0.89557
FIS	0.02	0.013	0.138	0.016	0.123	0.067	0.113	0.059	0.184	0.064	0.149	0.018	0.155	0.074	0.039	0.092	-0.009	-0.026	0.099	0.208	0.053	0.03	0.122	0.23	0.08
PHW	0.50983	0.82159	0.00579	0.4024	0.63764	0.08279	0.22869	0.92977	0.16244	0.01443	0.12804	0.47923	0.07042	0.10258	0.2506	0.11421	0.56638	0.40898	0.10606	0.12245	0.09498	0.39673	0.00752	0.02406	0.26268
16
N	20	20	20	20	20	20	20	20	20	20	20	20	20	20	20	20	20	20	20	20	20	20	20	20	20
A	15	3	22	11	4	14	8	7	9	21	4	6	11	4	15	12	15	8	9	11	19	17	8	6	13
AR	14.169	3	19.838	10.49	3.949	13.696	7.95	6.809	8.849	19.394	3.9	5.55	10.797	3.95	14.19	11.619	14.298	7.996	8.849	10.357	17.957	15.476	7.8	5.8	12.4
HO	0.95	0.25	0.9	0.85	0.6	0.9	0.75	0.65	0.65	0.95	0.3	0.6	0.8	0.75	0.95	0.9	0.9	0.9	0.8	0.85	0.9	0.9	1	0.45	0.9
HE	0.92564	0.38333	0.95385	0.87179	0.58333	0.91026	0.85	0.67051	0.81154	0.96154	0.45769	0.67436	0.77821	0.67564	0.9359	0.90128	0.92949	0.85385	0.80385	0.83333	0.96026	0.91667	0.83846	0.76026	0.90769
FIS	-0.027	0.354	0.058	0.026	-0.029	0.012	0.12	0.031	0.203	0.012	0.35	0.113	-0.029	-0.113	-0.015	0.001	0.033	-0.056	0.005	-0.021	0.064	0.019	-0.199	0.414	0.009
PHW	0.90671	0.09147	0.1748	0.81373	1	0.69744	0.20611	0.33828	0.25202	0.13028	0.14557	0.16441	0.87776	0.59939	0.79919	0.62321	0.62819	0.50127	0.84757	0.40732	0.39642	0.76119	0.00096	0.01101	0.91637
17
N	32	32	32	32	32	32	32	32	32	31	32	32	32	32	32	32	32	32	32	32	32	32	32	32	32
A	21	4	23	16	4	17	10	9	9	26	3	5	20	4	21	11	22	10	8	16	21	22	9	9	14
AR	16.326	3.838	17.3	12.85	3.57	14.08	9.625	7.099	8.069	19.855	3	4.062	15.804	3.838	16.069	9.696	16.681	9.022	7.634	11.824	16.851	15.571	7.485	7.463	11.017
HO	0.875	0.6875	0.875	0.9375	0.5	0.90625	0.75	0.625	0.71875	0.90323	0.40625	0.5625	0.9375	0.53125	0.9375	0.8125	0.90625	0.65625	0.75	0.78125	0.90625	1	0.9375	0.65625	0.78125
HE	0.92758	0.6131	0.94841	0.88442	0.57391	0.91518	0.87847	0.59028	0.82192	0.96298	0.53968	0.60218	0.91667	0.57738	0.93403	0.87946	0.93552	0.78819	0.78819	0.84276	0.94891	0.9246	0.80109	0.78423	0.87351
FIS	0.058	-0.124	0.079	-0.061	0.131	0.01	0.148	-0.06	0.127	0.063	0.25	0.067	-0.023	0.081	-0.004	0.077	0.032	0.17	0.049	0.074	0.046	-0.083	-0.174	0.165	0.107
PHW	0.30781	0.59971	0.17097	0.95357	0.22648	0.8503	0.09678	0.96028	0.27373	0.08595	0.09178	0.63634	0.89508	0.44807	0.97041	0.38247	0.016	0.36176	0.06248	0.32223	0.1812	0.16647	0.000*	0.49777	0.06138
25
N	38	38	38	38	38	38	38	38	38	38	38	38	38	38	38	38	38	38	38	38	38	38	38	37	36
A	20	4	31	15	3	18	10	7	9	28	4	7	15	5	26	13	22	11	11	19	22	21	9	7	12
AR	14.893	3.88	21.548	10.855	2.5	14.002	9.548	6.185	7.352	20.266	3.753	5.584	12.309	4.948	18.039	10.621	16.156	9.016	8.431	11.944	16.868	14.503	7.39	6.032	10.046
HO	0.94737	0.55263	0.78947	0.73684	0.36842	0.94737	0.68421	0.68421	0.78947	0.89474	0.5	0.63158	0.84211	0.63158	0.97368	0.81579	0.92105	0.73684	0.78947	0.68421	1	0.86842	0.78947	0.64865	0.75
HE	0.92105	0.64912	0.96912	0.84912	0.46491	0.91614	0.85614	0.65404	0.80316	0.96456	0.48105	0.63789	0.83684	0.66561	0.95193	0.87474	0.93544	0.78982	0.76316	0.85193	0.94947	0.91333	0.81263	0.70122	0.86346
FIS	-0.029	0.15	0.187	0.134	0.21	-0.035	0.203	-0.047	0.017	0.073	-0.04	0.01	-0.006	0.052	-0.023	0.068	0.016	0.068	-0.035	0.199	-0.054	0.05	0.029	0.076	0.133
PHW	0.5311	0.18072	0.00127	0.19973	0.32625	0.05731	0.06655	0.49911	0.06857	0.32208	1	0.54459	0.16645	0.0812	0.89909	0.51048	0.32219	0.49386	0.71508	0.01776	0.24226	0.37261	0.00201	0.00454	0.2006
27
N	40	40	39	40	40	40	40	40	40	39	40	40	40	40	40	40	37	40	40	40	40	40	40	40	40
A	20	4	28	14	5	17	10	10	10	30	4	6	17	4	27	12	22	10	9	19	24	15	10	7	15
AR	15.738	3.86	20.303	10.754	4.333	14.733	9.306	7.178	8.579	20.45	3.471	4.274	13.345	3.998	18.802	9.877	16.479	8.829	8.476	11.969	17.109	10.819	8.231	6.276	11.85
HO	0.875	0.525	0.87179	0.8	0.45	0.9	0.775	0.675	0.725	0.87179	0.425	0.675	0.8	0.6	0.875	0.775	0.89189	0.825	0.825	0.65	0.95	0.825	0.775	0.575	0.8
HE	0.93892	0.64146	0.96503	0.86487	0.51171	0.93418	0.88671	0.69557	0.82089	0.96104	0.58576	0.58639	0.8962	0.69905	0.95601	0.86835	0.93891	0.81234	0.82911	0.83766	0.94873	0.87722	0.82437	0.76076	0.89114
FIS	0.069	0.183	0.098	0.076	0.122	0.037	0.127	0.03	0.118	0.094	0.277	-0.153	0.109	0.143	0.086	0.109	0.051	-0.016	0.005	0.226	-0.001	0.06	0.061	0.247	0.103
PHW	0.15102	0.1081	0.07837	0.5159	0.64839	0.51664	0.2811	0.2152	0.17082	0.22288	0.05672	0.78188	0.33362	0.05876	0.42487	0.02372	0.65132	0.75417	0.67306	0.08903	0.8549	0.51998	0.000*	0.00555	0.10633
28
N	39	39	39	39	39	39	39	39	39	38	38	39	39	39	39	39	39	39	39	39	39	39	38	37	37
A	21	4	31	17	4	17	10	8	8	30	3	7	15	5	29	15	23	8	8	17	25	20	10	6	12
AR	15.931	3.484	21.309	11.049	3.481	14.532	9.123	6.364	7.059	19.477	2.997	5.521	12.895	4.869	19.072	11.489	16.639	7.568	6.827	11.298	18.082	13.772	8.732	5.341	10.545
HO	0.84615	0.48718	0.79487	0.79487	0.46154	0.89744	0.76923	0.69231	0.71795	0.92105	0.39474	0.61538	0.84615	0.61538	0.92308	0.84615	0.89744	0.79487	0.71795	0.66667	0.92308	0.92308	0.73684	0.51351	0.83784
HE	0.92807	0.57576	0.9687	0.85181	0.48085	0.92974	0.87746	0.70696	0.79754	0.94456	0.45614	0.58541	0.86247	0.72594	0.95138	0.89444	0.94106	0.81652	0.73726	0.84382	0.95438	0.89843	0.85053	0.73158	0.88449
FIS	0.089	0.156	0.181	0.068	0.041	0.035	0.125	0.021	0.101	0.025	0.136	-0.052	0.019	0.154	0.03	0.055	0.047	0.027	0.027	0.212	0.033	-0.028	0.135	0.301	0.053
PHW	0.19384	0.35869	0.00119	0.29933	0.81356	0.15174	0.12377	0.42738	0.15602	0.6467	0.2398	0.4713	0.2265	0.06203	0.37385	0.07268	0.24484	0.47798	0.73826	0.14793	0.74682	0.24141	0.000*	0.01284	0.27397
30
N	40	40	40	39	40	40	40	40	40	40	40	40	39	40	40	40	40	40	40	40	40	40	40	39	39
A	18	4	27	15	5	17	10	6	10	31	4	6	16	5	25	13	22	10	9	22	24	19	12	8	14
AR	14.126	3.475	18.327	11.214	4.517	13.957	9.374	5.521	8.125	20.678	3.929	4.665	11.809	4.858	17.528	10.081	17.067	8.119	7.7	13.579	17.623	13.933	10.107	6.537	11.73
HO	0.95	0.575	0.6	0.84615	0.55	0.9	0.8	0.625	0.7	0.95	0.425	0.55	0.74359	0.6	0.925	0.775	0.975	0.675	0.725	0.725	0.95	0.825	0.675	0.51282	0.82051
HE	0.92405	0.64525	0.95063	0.86813	0.55981	0.92848	0.87468	0.60475	0.81171	0.96392	0.49051	0.64367	0.80886	0.73165	0.94589	0.85506	0.94747	0.76772	0.73165	0.86835	0.94525	0.91203	0.85222	0.72194	0.90809
FIS	-0.028	0.11	0.372	0.026	0.018	0.031	0.086	-0.034	0.139	0.015	0.135	0.147	0.082	0.182	0.022	0.095	-0.029	0.122	0.009	0.167	-0.005	0.097	0.21	0.292	0.098
PHW	0.8402	0.07258	0.000*	0.74293	0.96809	0.35238	0.11442	0.95842	0.08635	0.37058	0.09228	0.22551	0.64594	0.31157	0.79153	0.77556	0.74306	0.55629	0.97299	0.07024	0.15093	0.09154	0.04416	0.00622	0.16355
1
N	32	32	32	32	32	32	32	32	32	32	32	32	32	32	32	32	32	32	32	31	32	32	32	31	28
A	19	4	25	14	4	17	10	5	8	27	4	7	17	5	23	10	20	9	9	19	19	23	9	9	11
AR	15.275	3.594	18.836	10.887	3.929	13.744	9.29	4.512	7.003	20.416	3.968	5.106	13.217	4.83	17.669	9.39	15.738	7.8	8.241	13.624	15.134	17.586	7.311	7.371	10.185
HO	1	0.46875	0.90625	0.75	0.4375	0.875	0.75	0.65625	0.625	0.90625	0.4375	0.59375	0.75	0.65625	0.90625	0.78125	0.9375	0.71875	0.65625	0.74194	0.84375	0.9375	0.59375	0.58065	0.78571
HE	0.93155	0.53819	0.95337	0.81647	0.53472	0.91319	0.81448	0.65873	0.80258	0.96429	0.55308	0.49851	0.84821	0.69196	0.94395	0.86706	0.93403	0.78869	0.81101	0.87784	0.93452	0.94395	0.7619	0.77525	0.87143
FIS	-0.075	0.131	0.05	0.083	0.184	0.042	0.08	0.004	0.224	0.061	0.212	-0.195	0.117	0.052	0.041	0.1	-0.004	0.09	0.193	0.157	0.099	0.007	0.223	0.254	0.1
PHW	0.58837	0.2109	0.03518	0.47029	0.27437	0.85842	0.14914	0.58722	0.12096	0.05733	0.30237	0.61932	0.19566	0.09424	0.24663	0.17203	0.27062	0.65664	0.09614	0.06892	0.18458	0.85936	0.00695	0.20544	0.01863
2
N	28	29	29	29	29	29	29	29	29	29	29	29	29	29	29	29	29	29	29	29	29	29	28	28	28
A	17	5	26	18	4	20	11	8	10	21	5	5	21	5	19	12	18	11	9	13	18	19	11	8	12
AR	14.826	3.772	20.337	13.923	3.493	14.513	9.128	6.344	7.594	17.165	3.64	4.742	13.373	4.147	15.004	10.779	14.942	8.147	8.289	10.461	15.149	13.751	9.366	6.764	10.715
HO	0.89286	0.51724	0.86207	0.82759	0.51724	0.96552	0.86207	0.62069	0.68966	0.86207	0.37931	0.51724	0.82759	0.62069	0.96552	0.82759	0.89655	0.82759	0.75862	0.75862	0.93103	0.82759	0.85714	0.64286	0.85714
HE	0.93052	0.63097	0.96552	0.88687	0.58258	0.9268	0.88445	0.73987	0.80097	0.95039	0.4882	0.55112	0.83727	0.69449	0.93648	0.8778	0.92922	0.78282	0.79915	0.83122	0.93164	0.88264	0.85065	0.73831	0.83961
FIS	0.041	0.183	0.109	0.068	0.114	-0.043	0.026	0.163	0.141	0.094	0.226	0.063	0.012	0.108	-0.032	0.058	0.036	-0.058	0.052	0.089	0.001	0.063	-0.008	0.131	-0.021
PHW	0.3363	0.09903	0.1131	0.37566	0.48671	0.10423	0.71897	0.19252	0.14204	0.07516	0.23016	0.04287	0.78792	0.28708	0.74232	0.04281	0.31702	0.71943	0.19789	0.22047	0.60836	0.38667	0.24105	0.69897	0.57589
15
N	48	49	48	49	49	49	49	49	49	49	49	49	49	49	49	49	48	49	49	49	49	49	47	45	47
A	23	5	30	16	3	18	10	9	9	30	4	6	17	5	28	12	20	8	7	17	31	22	13	8	18
AR	16.431	4.54	19.591	11.71	2.999	15.374	9.563	6.415	8.295	19.876	3.882	5.031	14.259	4.618	19.043	9.534	15.095	7.455	6.647	10.587	20.437	13.136	9.36	6.667	13.769
HO	0.91667	0.40816	0.89583	0.81633	0.38776	0.91837	0.81633	0.61224	0.69388	0.83673	0.32653	0.65306	0.77551	0.57143	0.87755	0.81633	0.875	0.77551	0.7551	0.67347	0.95918	0.85714	0.93617	0.51111	0.95745
HE	0.9432	0.51084	0.95965	0.87461	0.54597	0.915	0.83737	0.63476	0.76878	0.9636	0.34778	0.62697	0.81696	0.57795	0.95897	0.87376	0.93289	0.77467	0.80097	0.81969	0.96402	0.8988	0.83368	0.78002	0.92061
FIS	0.028	0.203	0.067	0.067	0.292	-0.004	0.025	0.036	0.098	0.133	0.062	-0.042	0.051	0.011	0.086	0.066	0.063	-0.001	0.058	0.18	0.005	0.047	-0.124	0.347	-0.04
PHW	0.94332	0.19115	0.21872	0.96373	0.08078	0.76214	0.07773	0.39746	0.19235	0.01515	0.60508	0.23656	0.25595	0.79701	0.03033	0.20837	0.01499	0.08798	0.09384	0.02067	0.13428	0.74539	0.000*	0.000*	0.69464
18
N	20	20	20	20	20	20	20	20	20	20	20	20	20	20	20	20	20	20	20	20	20	20	20	20	20
A	14	3	24	13	4	13	10	6	8	24	3	5	14	4	22	10	20	9	6	8	19	17	7	6	12
AR	12.909	2.999	22.023	12.078	3.999	12.844	9.849	5.829	7.997	21.522	2.999	4.831	13.742	3.95	20.244	9.546	18.432	8.799	5.949	7.381	17.942	15.496	6.999	5.892	11.769
HO	0.85	0.55	0.9	0.85	0.5	0.95	0.7	0.75	0.75	0.85	0.5	0.65	0.8	0.55	1	0.65	0.95	0.75	0.75	0.65	1	0.95	0.85	0.5	1
HE	0.89487	0.52821	0.97308	0.88974	0.50897	0.91026	0.82051	0.63846	0.85641	0.9641	0.43205	0.55	0.82692	0.65	0.96667	0.86026	0.95641	0.75	0.72821	0.70897	0.95897	0.93205	0.80769	0.74872	0.9141
FIS	0.051	-0.042	0.077	0.046	0.018	-0.045	0.15	-0.18	0.127	0.121	-0.162	-0.188	0.033	0.157	-0.035	0.249	0.007	0	-0.031	0.085	-0.044	-0.02	-0.054	0.338	-0.097
PHW	0.02931	1	0.03958	0.51702	1	0.98203	0.12059	0.553	0.12705	0.09994	0.41353	0.46207	0.39251	0.44247	0.66156	0.06766	0.18963	0.07097	0.90414	0.12678	0.40778	0.864	0.18344	0.02718	0.99792
19
N	36	36	36	36	36	36	36	36	36	36	36	36	36	36	36	36	36	36	36	36	36	36	34	36	31
A	19	4	27	17	5	16	10	7	10	23	3	5	17	4	23	9	23	8	8	16	19	19	12	11	12
AR	14.461	3.777	18.852	13.12	4.263	13.256	9.264	6.166	8.218	18.017	2.9	4.195	13.718	3.953	17.6	8.613	17.55	6.342	7.214	11.834	15.569	13.73	10.079	8.33	10.095
HO	0.88889	0.47222	0.94444	0.91667	0.41667	0.88889	0.72222	0.77778	0.72222	0.88889	0.38889	0.52778	0.86111	0.63889	0.97222	0.72222	0.94444	0.72222	0.83333	0.69444	0.97222	0.94444	0.91176	0.55556	0.90323
HE	0.91354	0.52152	0.95579	0.90962	0.41588	0.91315	0.85681	0.66549	0.80399	0.95618	0.39789	0.51839	0.86072	0.62715	0.95383	0.84546	0.94953	0.70657	0.78247	0.87559	0.94249	0.90962	0.86655	0.77582	0.87784
FIS	0.027	0.096	0.012	-0.008	-0.002	0.027	0.159	-0.172	0.103	0.071	0.023	-0.018	0	-0.019	-0.02	0.148	0.005	-0.022	-0.066	0.209	-0.032	-0.039	-0.053	0.287	-0.029
PHW	0.28631	0.09333	0.53303	0.84312	0.47569	0.32266	0.07015	0.78215	0.27023	0.16123	0.84077	0.63564	0.56137	0.45793	0.95166	0.10193	0.37464	0.3754	0.65657	0.01505	0.52291	0.81987	0.00117	0.00285	0.07194
20
N	19	19	19	19	19	19	19	19	19	19	19	19	19	19	17	19	19	19	19	19	19	19	19	18	19
A	13	4	22	11	5	10	7	7	6	22	4	5	12	4	21	9	18	8	9	10	18	12	11	5	12
AR	12.553	4	20.781	10.464	5	10	7	6.877	6	20.58	4	4.789	12	4	21	8.789	17.194	8	9	9.448	17.227	11.658	10.735	5	11.734
HO	0.84211	0.42105	0.94737	0.78947	0.42105	0.94737	0.84211	0.63158	0.63158	0.78947	0.36842	0.47368	0.84211	0.78947	0.94118	0.84211	0.89474	0.78947	0.73684	0.68421	0.94737	0.89474	1	0.72222	0.78947
HE	0.91892	0.55903	0.96871	0.85775	0.48649	0.899	0.83926	0.68848	0.8037	0.95875	0.45946	0.5377	0.88478	0.71266	0.96613	0.8862	0.94026	0.77667	0.71266	0.7468	0.9559	0.90612	0.85633	0.74921	0.87624
FIS	0.086	0.252	0.023	0.082	0.138	-0.055	-0.003	0.085	0.219	0.181	0.203	0.122	0.05	-0.111	0.027	0.051	0.05	-0.017	-0.035	0.086	0.009	0.013	-0.173	0.037	0.101
PHW	0.02734	0.19628	0.20902	0.22113	0.25158	0.94284	0.57423	0.8317	0.18521	0.037	0.09433	0.03142	0.47625	0.0556	0.18887	0.35217	0.12992	0.76695	0.9885	0.35466	0.79445	0.88875	0.11982	0.56871	0.15497
31
N	40	40	40	39	40	40	40	40	40	39	40	40	40	40	40	40	40	40	40	40	40	40	40	40	39
A	18	5	26	17	5	18	10	7	10	29	4	5	17	5	26	12	22	11	11	22	22	22	10	10	14
AR	13.634	4.201	20.144	11.998	4.3	14.659	9.306	6.175	8.046	20.924	3.471	4.096	13.023	4.725	18.402	9.888	17.185	8.75	8.697	14.064	16.655	14.735	7.976	7.498	10.501
HO	0.9	0.525	0.7	0.76923	0.425	0.825	0.8	0.675	0.775	1	0.4	0.575	0.8	0.625	0.925	0.825	0.9	0.65	0.725	0.7	0.975	0.875	0.825	0.5	0.79487
HE	0.91297	0.60759	0.96741	0.86047	0.54177	0.93228	0.87943	0.62247	0.8231	0.96836	0.53703	0.50854	0.86171	0.67563	0.95538	0.87911	0.95	0.75316	0.79525	0.85949	0.94557	0.91203	0.82468	0.64968	0.83583
FIS	0.014	0.137	0.279	0.107	0.218	0.116	0.091	-0.086	0.059	-0.033	0.258	-0.133	0.072	0.076	0.032	0.062	0.053	0.138	0.089	0.188	-0.032	0.041	0	0.233	0.05
PHW	0.00148	0.1206	0.00128	0.1112	0.21646	0.05164	0.29197	0.4542	0.55382	0.77118	0.06887	0.86609	0.22789	0.08533	0.53034	0.16577	0.29637	0.048	0.65815	0.00111	0.98297	0.67162	0.00429	0.03292	0.0449
32
N	39	40	40	38	40	40	40	40	40	40	40	40	40	40	40	40	40	40	40	39	40	40	NA.	NA.	NA.
A	20	3	32	19	4	17	10	7	9	28	5	6	19	5	24	12	20	11	11	16	20	18	NA.	NA.	NA.
AR	16.048	2.998	20.684	13.469	3.335	13.411	8.713	5.66	8.087	19.68	4.198	5.078	14.747	4.781	17.755	10.46	15.596	9.62	8.613	11.168	14.942	12.595	NA.	NA.	NA.
HO	0.89744	0.6	0.725	0.89474	0.45	0.975	0.775	0.625	0.675	0.95	0.45	0.65	0.825	0.525	0.9	0.8	0.95	0.775	0.725	0.69231	0.925	0.85	NA.	NA.	NA.
HE	0.9374	0.55158	0.95981	0.89298	0.51582	0.90949	0.83418	0.66392	0.84241	0.95728	0.4788	0.65	0.86361	0.5943	0.95095	0.87658	0.93829	0.81139	0.8	0.84349	0.93766	0.90127	NA.	NA.	NA.
FIS	0.043	-0.089	0.247	-0.002	0.129	-0.073	0.072	0.059	0.201	0.008	0.061	0	0.045	0.118	0.054	0.088	-0.013	0.045	0.095	0.181	0.014	0.058	NA.	NA.	NA.
PHW	0.04184	0.94381	0.0000*	0.11687	0.85541	0.49964	0.07691	0.17574	0.011	0.01116	0.51001	0.76466	0.13336	0.19926	0.02086	0.1358	0.48575	0.34541	0.05186	0.15532	0.23595	0.14346	NA.	NA.	NA.
23
N	46	47	46	45	47	47	47	47	47	46	47	47	47	47	47	46	46	47	47	47	47	47	45	47	47
A	21	5	32	15	5	18	11	6	10	27	4	7	20	4	28	15	21	10	10	16	21	22	9	9	17
AR	14.744	4.391	20.452	10.308	4.384	13.756	9.655	4.697	8.58	17.462	3.975	5.446	13.948	3.648	19.341	11.625	15.86	7.445	8.767	10.167	15.76	14.194	6.913	6.596	12.455
HO	0.91304	0.61702	0.8913	0.77778	0.53191	0.91489	0.7234	0.6383	0.70213	0.8913	0.55319	0.76596	0.76596	0.61702	0.93617	0.84783	0.91304	0.82979	0.70213	0.82979	0.89362	0.87234	0.64444	0.6383	0.85106
HE	0.91949	0.67605	0.96345	0.83695	0.54267	0.90117	0.83917	0.64539	0.82864	0.94147	0.52917	0.67765	0.78678	0.65957	0.95951	0.89608	0.94338	0.76939	0.8227	0.83596	0.94349	0.9078	0.77179	0.69915	0.88927
FIS	0.007	0.088	0.076	0.071	0.02	-0.015	0.139	0.011	0.154	0.054	-0.046	-0.132	0.027	0.065	0.025	0.054	0.033	-0.079	0.148	0.007	0.053	0.039	0.167	0.088	0.043
PHW	0.85247	0.14432	0.04853	0.59542	0.11749	0.30103	0.04965	0.81275	0.61552	0.14441	0.17236	0.39851	0.35336	0.83933	0.79238	0.06814	0.19635	0.25272	0.33492	0.15426	0.05155	0.04509	0.00373	0.0046	0.31844
3
N	26	26	26	26	26	26	26	26	26	24	26	26	26	26	26	26	26	26	26	25	26	25	26	25	24
A	19	3	25	18	6	15	10	5	8	22	4	5	16	4	19	11	14	7	10	12	19	16	7	6	12
AR	16.306	3	19.809	15.168	5.707	13.436	9.116	4.647	7.386	19.122	3.931	4.643	14.203	3.967	16.745	10.258	12.965	6.324	9.488	9.883	16.54	13.429	6.576	5.366	11.295
HO	0.96154	0.5	0.92308	0.88462	0.53846	0.92308	0.88462	0.61538	0.73077	0.91667	0.38462	0.76923	0.84615	0.65385	0.88462	0.76923	0.84615	0.69231	0.73077	0.64	0.88462	0.84	0.65385	0.56	0.75
HE	0.93891	0.54072	0.9457	0.91931	0.59351	0.90799	0.84917	0.64103	0.80015	0.96365	0.4457	0.68326	0.90724	0.60709	0.95098	0.89291	0.93213	0.74359	0.83861	0.83102	0.94947	0.9102	0.81448	0.66776	0.875
FIS	-0.025	0.077	0.024	0.038	0.094	-0.017	-0.043	0.041	0.088	0.05	0.139	-0.129	0.069	-0.079	0.071	0.141	0.094	0.07	0.131	0.234	0.07	0.079	0.2	0.164	0.146
PHW	0.48662	0.17627	0.10418	0.41335	0.47829	0.23223	0.07334	0.62783	0.65912	0.06157	0.1826	0.04778	0.44377	0.07631	0.03463	0.16032	0.26595	0.92015	0.16556	0.15127	0.319	0.03324	0.04535	0.03206	0.00397
4
N	34	34	34	34	34	34	34	34	34	34	34	34	34	34	34	34	34	34	34	34	34	34	34	34	32
A	18	3	26	17	4	14	11	7	7	27	4	6	19	4	23	11	19	8	10	14	21	16	10	9	13
AR	14.572	2.998	19.127	12.249	3.553	12.274	10.001	5.487	6.464	19.485	3.558	4.753	15.165	3.964	17.539	9.805	15.477	7.226	8.76	9.699	16.314	11.75	8.622	7.679	11.349
HO	0.88235	0.44118	0.85294	0.79412	0.47059	0.82353	0.73529	0.58824	0.76471	0.91176	0.41176	0.58824	0.79412	0.61765	0.94118	0.82353	0.97059	0.58824	0.76471	0.61765	0.94118	0.88235	0.73529	0.55882	0.96875
HE	0.92888	0.52722	0.95917	0.87401	0.52985	0.91528	0.85031	0.65233	0.80465	0.95961	0.48551	0.60843	0.85558	0.63872	0.94996	0.88323	0.93942	0.72871	0.83143	0.74846	0.94557	0.8806	0.83275	0.79763	0.90327
FIS	0.051	0.165	0.112	0.093	0.113	0.102	0.137	0.1	0.05	0.051	0.154	0.034	0.073	0.033	0.009	0.069	-0.034	0.195	0.081	0.177	0.005	-0.002	0.119	0.303	-0.074
PHW	0.77842	0.12583	0.04505	0.17721	0.49609	0.36007	0.12562	0.46011	0.07005	0.15984	0.1776	0.55889	0.17538	0.21566	0.60248	0.69396	0.87286	0.044	0.17859	0.05376	0.51743	0.02169	0.05372	0.00462	0.13438
5
N	56	56	56	56	56	56	56	56	56	56	56	56	56	56	56	56	56	56	56	54	56	56	55	54	51
A	21	3	33	15	4	17	10	8	9	30	4	5	19	5	28	12	24	9	11	18	26	27	14	10	14
AR	15.215	3	19.632	11.16	3.765	12.747	9.471	5.591	7.461	18.795	3.802	4.357	14.153	4.207	18.433	9.576	17.215	7.304	8.861	10.876	16.608	15.503	9.408	7.264	11.861
HO	0.89286	0.46429	0.78571	0.83929	0.51786	0.92857	0.91071	0.53571	0.76786	0.94643	0.39286	0.55357	0.82143	0.66071	1	0.85714	0.96429	0.73214	0.85714	0.61111	0.96429	0.83929	0.72727	0.61111	0.86275
HE	0.93147	0.58671	0.9556	0.88031	0.5259	0.90975	0.86776	0.56708	0.80261	0.9527	0.45383	0.54585	0.87725	0.61213	0.94932	0.83269	0.94981	0.73697	0.80421	0.83229	0.94241	0.90492	0.8367	0.76376	0.90332
FIS	0.042	0.21	0.179	0.047	0.015	-0.021	-0.05	0.056	0.044	0.007	0.135	-0.014	0.064	-0.08	-0.054	-0.03	-0.015	0.007	-0.066	0.268	-0.023	0.073	0.132	0.201	0.045
PHW	0.50742	0.05634	0.0000*	0.01718	0.66887	0.87059	0.60173	0.41409	0.0837	0.10236	0.16109	0.18712	0.16898	0.5034	0.83988	0.20203	0.81924	0.18911	0.63429	0.00072	0.06192	0.11395	0.02562	0.01358	0.05899
6
N	53	53	53	52	53	53	53	53	53	53	53	53	53	53	53	53	53	53	53	53	53	53	53	52	53
A	23	5	34	16	4	16	10	6	9	32	5	6	23	5	27	14	25	11	11	16	25	23	12	7	14
AR	16.122	3.717	20.62	10.312	3.427	12.453	9.577	5.063	6.983	20.495	4.27	5.048	14.968	4.328	17.673	10.477	18.1	8.743	8.257	9.279	16.691	13.514	8.898	5.488	11.574
HO	0.90566	0.49057	0.88679	0.75	0.45283	0.90566	0.79245	0.64151	0.73585	0.92453	0.43396	0.50943	0.77358	0.62264	0.92453	0.79245	0.90566	0.71698	0.73585	0.64151	0.88679	0.81132	0.77358	0.42308	0.83019
HE	0.93747	0.56137	0.9646	0.83588	0.54394	0.91303	0.87799	0.68697	0.80198	0.96442	0.49254	0.5858	0.7991	0.62336	0.94771	0.88733	0.95382	0.77358	0.76963	0.80665	0.94429	0.88661	0.85031	0.71994	0.88122
FIS	0.034	0.127	0.081	0.104	0.169	0.008	0.098	0.067	0.083	0.042	0.12	0.131	0.032	0.001	0.025	0.108	0.051	0.074	0.044	0.206	0.061	0.086	0.091	0.415	0.058
PHW	0.15111	0.13555	0.02074	0.24753	0.25401	0.68436	0.24909	0.41181	0.08507	0.00709	0.13209	0.17939	0.2899	0.20942	0.12097	0.26218	0.04453	0.06086	0.2837	0.02493	0.27731	0.13446	0.04483	0.0000*	0.26291
9
N	26	26	26	26	26	26	26	26	25	26	23	26	26	26	26	26	26	25	26	26	26	26	26	26	22
A	17	4	24	13	4	16	10	7	9	25	4	3	13	4	22	12	19	10	10	13	21	15	8	7	12
AR	15.073	3.931	19.535	11.346	3.731	14.391	9.543	6.408	8.41	19.735	3.652	2.999	11.883	3.73	17.762	11.099	15.853	8.963	9.09	10.618	17.521	13.366	7.762	6.654	11.306
HO	0.88462	0.53846	0.80769	0.80769	0.42308	0.96154	0.73077	0.57692	0.76	0.88462	0.3913	0.53846	0.92308	0.57692	0.88462	0.80769	0.88462	0.68	0.80769	0.53846	0.88462	0.88462	0.57692	0.46154	0.77273
HE	0.94118	0.61312	0.96229	0.86878	0.58748	0.9178	0.84992	0.65309	0.83918	0.95701	0.43671	0.49849	0.84615	0.60407	0.95173	0.91101	0.93967	0.71837	0.82278	0.82428	0.95098	0.91554	0.82127	0.78733	0.87104
FIS	0.061	0.124	0.163	0.072	0.284	-0.049	0.143	0.119	0.096	0.077	0.106	-0.082	-0.093	0.046	0.072	0.115	0.06	0.054	0.019	0.351	0.071	0.034	0.302	0.419	0.115
PHW	0.14842	0.27015	0.0169	0.02035	0.12562	0.21015	0.05339	0.4392	0.11527	0.11666	0.77356	0.34011	0.90503	0.67587	0.10535	0.06192	0.50313	0.17455	0.89814	0.00194	0.50521	0.13867	0.03399	0.0000*	0.04655
13
N	38	37	38	38	38	38	38	38	38	38	38	38	38	38	38	37	38	36	38	38	38	38	38	36	38
A	23	5	32	17	4	18	10	7	9	26	4	6	21	4	25	13	21	10	10	18	23	18	10	8	15
AR	17.507	4.279	21.136	11.712	3.726	13.991	8.714	6.202	7.449	19.246	3.915	5.056	16.226	3.88	17.879	10.238	15.953	8.342	8.187	12.559	16.595	12.647	8.321	6.621	12.293
HO	0.92105	0.43243	0.92105	0.76316	0.47368	0.92105	0.78947	0.55263	0.81579	0.92105	0.55263	0.57895	0.81579	0.60526	0.86842	0.81081	0.92105	0.88889	0.78947	0.71053	0.94737	0.81579	0.63158	0.58333	0.89474
HE	0.95053	0.46279	0.96526	0.87404	0.50632	0.9193	0.83228	0.65684	0.7993	0.96105	0.51684	0.64807	0.90561	0.6407	0.95123	0.85302	0.94105	0.77543	0.77649	0.85439	0.9414	0.83719	0.80246	0.73318	0.87018
FIS	0.031	0.066	0.046	0.128	0.065	-0.002	0.052	0.16	-0.021	0.042	-0.07	0.108	0.1	0.056	0.088	0.05	0.022	-0.149	-0.017	0.17	-0.006	0.026	0.215	0.207	-0.029
PHW	0.12713	0.21492	0.0985	0.00256	0.82398	0.13189	0.05225	0.02264	0.44212	0.13502	0.2708	0.14336	0.20354	0.53057	0.02197	0.01945	0.10746	0.21548	0.80101	0.00154	0.34858	0.25548	0.00088	0.13084	0.13841
21
N	47	47	46	47	47	47	47	47	47	47	47	47	47	47	47	47	47	47	47	47	47	47	47	47	46
A	24	5	32	17	5	18	10	9	10	28	4	6	21	5	32	12	22	12	10	26	24	21	12	10	17
AR	15.852	4.051	21.191	11.502	4.244	13.365	9.51	5.744	8.163	19.166	3.382	4.551	15.593	4.391	20.079	9.698	15.806	8.213	8.919	14.028	17.497	13.132	9.586	6.894	13.096
HO	0.93617	0.51064	0.91304	0.80851	0.53191	0.93617	0.76596	0.7234	0.80851	0.93617	0.48936	0.59574	0.87234	0.61702	0.93617	0.89362	0.89362	0.65957	0.78723	0.76596	0.93617	0.87234	0.87234	0.51064	0.95652
HE	0.9364	0.58431	0.96584	0.87051	0.58042	0.91009	0.87714	0.63121	0.81629	0.95562	0.49051	0.59552	0.89407	0.66895	0.96065	0.88058	0.93571	0.74079	0.81903	0.88035	0.95241	0.89774	0.84077	0.73118	0.91185
FIS	0	0.127	0.055	0.072	0.084	-0.029	0.128	-0.148	0.01	0.021	0.002	0	0.025	0.078	0.026	-0.015	0.045	0.111	0.039	0.131	0.017	0.029	-0.038	0.304	-0.05
PHW	0.20985	0.16851	0.14177	0.68636	0.43104	0.47642	0.16866	0.4831	0.06482	0.32068	0.47909	0.76018	0.2329	0.20576	0.47991	0.32917	0.64435	0.65886	0.12648	0.000*	0.13024	0.44865	0.000*	0.00787	0.41893
8
N	30	30	30	29	30	30	30	30	30	30	29	30	30	30	30	30	29	30	30	30	30	30	30	30	25
A	20	3	25	15	4	15	9	7	10	26	5	5	16	5	24	12	20	9	10	15	21	19	10	8	12
AR	16.595	2.985	19.45	11.468	3.588	13.402	8.843	5.862	8.353	19.934	4.195	4.133	12.971	4.618	18.643	10.911	16.094	8.016	9.217	10.578	16.785	14.917	9.196	6.643	11.23
HO	0.93333	0.46667	0.9	0.82759	0.33333	0.9	0.76667	0.56667	0.7	0.93333	0.48276	0.53333	0.76667	0.6	0.96667	0.8	0.93103	0.66667	0.8	0.76667	0.9	0.83333	0.73333	0.63333	0.88
HE	0.94859	0.50113	0.95593	0.86449	0.46045	0.91808	0.88362	0.63446	0.78701	0.96328	0.50151	0.66723	0.81751	0.60452	0.95367	0.90056	0.94011	0.74294	0.80169	0.80395	0.94859	0.92373	0.84689	0.76836	0.89143
FIS	0.016	0.07	0.059	0.043	0.28	0.02	0.134	0.108	0.112	0.032	0.038	0.203	0.063	0.008	-0.014	0.113	0.01	0.104	0.002	0.047	0.052	0.099	0.136	0.178	0.013
PHW	0.12836	0.86684	0.28404	0.57198	0.16471	0.12518	0.33548	0.03448	0.59386	0.1497	0.85821	0.12587	0.72782	0.82246	0.85288	0.0157	0.59866	0.20319	0.69566	0.11984	0.26406	0.24724	0.01148	0.00166	0.18508
7
N	27	27	27	27	27	27	27	27	27	27	27	27	27	27	27	27	27	27	27	27	27	26	27	27	27
A	20	4	25	16	4	16	10	6	10	26	4	5	16	5	20	12	19	9	10	11	20	15	8	6	14
AR	16.048	3.965	19.869	12.34	3.789	13.173	8.811	5.492	9.117	20.555	3.921	4.496	13.354	3.948	17.391	10.465	16.98	7.938	7.701	9.414	16.855	12.845	7.644	5.664	12.235
HO	0.85185	0.44444	0.92593	0.85185	0.51852	0.92593	0.74074	0.62963	0.62963	0.92593	0.48148	0.59259	0.81481	0.59259	0.96296	0.81481	1	0.62963	0.77778	0.51852	0.85185	0.92308	0.62963	0.33333	1
HE	0.93082	0.55556	0.95737	0.86513	0.52201	0.90496	0.8211	0.67505	0.83927	0.96576	0.40531	0.60517	0.89797	0.61775	0.95528	0.80503	0.95597	0.79245	0.77428	0.79665	0.95108	0.91026	0.80922	0.78127	0.89658
FIS	0.086	0.203	0.033	0.016	0.007	-0.024	0.1	0.068	0.253	0.042	-0.192	0.021	0.094	0.041	-0.008	-0.012	-0.047	0.209	-0.005	0.353	0.106	-0.014	0.225	0.578	-0.118
PHW	0.26105	0.13423	0.36414	0.90732	0.65467	0.89891	0.12464	0.68531	0.12459	0.20649	0.82915	0.37493	0.13302	0.15249	0.75801	0.60724	0.7477	0.1869	0.48406	0.0000*	0.03969	0.11374	0.01204	0.0000*	0.85735
10
N	40	40	40	40	40	40	40	40	40	40	40	40	40	40	40	40	40	40	40	40	40	40	40	40	40
A	19	4	32	14	4	15	9	11	9	30	4	5	16	4	26	12	19	10	9	17	26	22	12	9	13
AR	14.287	3.894	21.618	10.532	3.681	13.236	8.294	7.209	8.104	20.998	3.702	4.319	14.65	3.916	18.956	10.242	14.419	9.11	8.463	11.896	18.655	16.343	9.431	7.517	10.688
HO	0.925	0.525	0.925	0.825	0.425	0.875	0.75	0.725	0.725	0.975	0.475	0.475	0.825	0.525	0.975	0.825	0.925	0.775	0.575	0.75	0.95	0.85	0.725	0.425	0.95
HE	0.93196	0.62753	0.97025	0.86677	0.45411	0.91266	0.83449	0.69114	0.8193	0.96835	0.51741	0.57373	0.85791	0.58101	0.95601	0.88481	0.91804	0.76962	0.73766	0.82437	0.95854	0.93639	0.7981	0.78734	0.88861
FIS	0.008	0.165	0.047	0.049	0.065	0.042	0.102	-0.05	0.116	-0.007	0.083	0.174	0.039	0.098	-0.02	0.068	-0.008	-0.007	0.223	0.091	0.009	0.093	0.093	0.463	-0.07
PHW	0.28755	0.07201	0.02276	0.29637	0.33719	0.71506	0.02	0.72227	0.07734	0.95175	0.61207	0.31298	0.42056	0.49294	0.50381	0.13111	0.8095	0.83514	0.08445	0.00571	0.66029	0.08318	0.00881	0.0000*	0.65866
11
N	33	33	33	33	33	33	33	33	31	33	33	33	33	33	33	33	32	33	33	33	33	33	33	33	29
A	20	4	26	15	4	18	9	10	9	30	4	5	16	5	22	12	23	8	10	15	20	19	13	7	12
AR	14.699	3.823	18.804	11.287	3.813	14.187	8.134	7.186	8.022	21.461	3.987	4.284	13.161	4.795	17.06	9.749	17.978	7.787	8.643	10.582	16.162	13.954	11.261	6.213	11.201
HO	0.84848	0.48485	0.87879	0.78788	0.48485	0.90909	0.81818	0.51515	0.67742	0.9697	0.51515	0.63636	0.78788	0.60606	0.93939	0.78788	0.90625	0.72727	0.69697	0.66667	0.87879	0.84848	0.78788	0.57576	0.82759
HE	0.91935	0.55524	0.95152	0.87786	0.53007	0.91562	0.84336	0.6359	0.82179	0.96876	0.5669	0.64103	0.81492	0.71422	0.94592	0.86946	0.95387	0.78834	0.76923	0.79254	0.94732	0.89837	0.85548	0.71142	0.89292
FIS	0.078	0.129	0.078	0.104	0.087	0.007	0.03	0.192	0.178	-0.001	0.093	0.007	0.034	0.153	0.007	0.095	0.051	0.079	0.095	0.161	0.073	0.056	0.08	0.193	0.074
PHW	0.0488	0.06043	0.10451	0.02111	0.71024	0.19853	0.09567	0.16387	0.20068	0.33218	0.13293	0.87565	0.38809	0.039	0.44067	0.13386	0.23974	0.22281	0.08976	0.29709	0.67367	0.0233	0.00128	0.02549	0.50534
12
N	24	23	24	24	24	24	24	24	24	23	24	24	24	24	24	24	24	24	24	24	24	24	24	24	24
A	16	4	24	11	5	15	10	8	7	23	4	4	14	4	17	9	20	9	9	12	19	19	8	7	12
AR	14.303	3.652	20.125	9.916	4.752	14.218	9.703	7.464	6.778	20.275	3.953	3.979	13.024	3.96	15.172	8.532	17.57	8.496	8.743	10.008	16.615	15.582	7.685	6.441	10.913
HO	0.83333	0.26087	0.875	0.70833	0.41667	0.91667	0.66667	0.66667	0.625	0.86957	0.41667	0.45833	0.79167	0.66667	0.95833	0.79167	0.95833	0.79167	0.79167	0.75	0.91667	0.875	0.625	0.41667	0.75
HE	0.9344	0.39034	0.96277	0.8555	0.64539	0.92021	0.87766	0.7305	0.79876	0.96812	0.44415	0.54699	0.86348	0.62766	0.93528	0.85195	0.95301	0.7766	0.86613	0.78901	0.94858	0.90691	0.79433	0.71631	0.87234
FIS	0.11	0.337	0.093	0.175	0.359	0.004	0.244	0.089	0.221	0.104	0.063	0.165	0.085	-0.064	-0.025	0.072	-0.006	-0.02	0.088	0.05	0.034	0.036	0.217	0.424	0.143
PHW	0.57896	0.08832	0.00359	0.12788	0.07046	0.74914	0.10743	0.20046	0.32081	0.09132	0.66738	0.07435	0.19829	0.86656	0.92417	0.16262	0.92483	0.85682	0.43611	0.24085	0.75615	0.03823	0.00865	0.00657	0.15231
14
N	30	30	30	30	30	30	30	30	29	30	30	30	30	30	30	30	30	30	30	30	30	30	29	30	28
A	20	3	26	15	4	15	9	7	8	26	4	5	21	4	23	11	22	8	9	13	20	18	10	5	15
AR	15.578	3	20.221	12.042	3.618	12.992	8.544	5.947	7.184	19.856	3.824	4.817	17.36	3.633	18.085	9.839	17.7	7.363	8.107	9.599	16.468	14.506	8.952	4.978	12.864
HO	0.86667	0.53333	0.8	0.86667	0.33333	0.86667	0.66667	0.63333	0.75862	0.93333	0.33333	0.56667	0.86667	0.7	0.86667	0.76667	0.96667	0.73333	0.76667	0.66667	0.96667	0.9	0.65517	0.43333	0.89286
HE	0.92994	0.57571	0.96158	0.87288	0.4661	0.9096	0.82599	0.68362	0.81609	0.95989	0.4322	0.58588	0.93559	0.65198	0.95254	0.88079	0.95141	0.73616	0.79605	0.80678	0.94802	0.91469	0.84029	0.76045	0.90519
FIS	0.069	0.075	0.17	0.007	0.288	0.048	0.196	0.075	0.072	0.028	0.232	0.033	0.075	-0.075	0.092	0.132	-0.016	0.004	0.038	0.176	-0.02	0.016	0.223	0.434	0.014
PHW	0.9099	0.80017	0.00505	0.16019	0.12507	0.54725	0.046	0.3423	0.18184	0.20712	0.24965	0.69701	0.16997	0.83464	0.20458	0.12892	0.88007	0.8999	0.08637	0.07363	0.94196	0.53417	0.08284	0.0000*	0.74906
22
N	40	40	40	39	40	40	40	40	40	40	40	40	40	40	40	40	40	40	40	40	39	40	40	40	40
A	23	4	30	14	4	14	10	6	8	26	4	6	17	4	22	15	21	7	12	20	20	19	10	8	15
AR	16.026	3.963	21.449	10.522	3.692	11.907	9.172	5.2	7.718	19.345	3.925	4.273	13.145	3.912	16.879	11.38	16.335	6.383	9.206	12.81	15.67	12.864	7.662	6.54	12.122
HO	0.85	0.675	0.825	0.82051	0.45	0.9	0.75	0.45	0.7	0.925	0.525	0.525	0.775	0.625	0.875	0.775	0.925	0.7	0.675	0.725	0.87179	0.825	0.65	0.475	0.9
HE	0.93228	0.62563	0.96994	0.85381	0.51994	0.91044	0.85348	0.42816	0.84652	0.96044	0.51994	0.58354	0.83766	0.60538	0.94905	0.87025	0.94399	0.78006	0.78101	0.86899	0.94106	0.89747	0.79399	0.7443	0.88608
FIS	0.089	-0.08	0.151	0.039	0.136	0.012	0.123	-0.052	0.175	0.037	-0.01	0.101	0.076	-0.033	0.079	0.111	0.02	0.104	0.137	0.167	0.074	0.082	0.183	0.365	-0.016
PHW	0.00849	0.77977	0.00145	0.0328	0.24178	0.46984	0.24627	0.72683	0.09966	0.13576	0.9218	0.17311	0.21851	0.33472	0.3381	0.31197	0.69788	0.4706	0.06545	0.05699	0.19469	0.06443	0.0144	0.0075	0.3
N, number of individuals; A, number of alleles; AR: allele richness; HO: observed heterozygosity; HE, expected heterozygosity; FIS, inbreeding coefficient; PHW: P value for Hardy-Weinberg equilibrium test. *Single-locus HWE that deviates from equilibrium after sequential Bonferroni correction (critical P = 0.05/800 = 0.00006). Presence of null alleles identified by MicroChecker is in bold.
