# Supplementary material for: Population Genetic Studies Revealed Local Adaptation in a High Gene-Flow Marine Fish, the Small Yellow Croaker (Larimichthys polyactis)
Source: PLoS One. 2013 Dec 12;8(12):e83493. doi: 10.1371/journal.pone.0083493 (PMC3861527; doi:10.1371/journal.pone.0083493)
Supplement: Table S4 — Values for pairwise differentiation (below diagonal) and associated P values (above diagonal). (a) FST values based on 20 neutral microsatellites loci. (b) FST values based on locus H16. (c) FST values based on locus HSP27. (d) ΦST values based on mtDNA. Differentiation with P < 0.0001 (correction for multiple tests of 496 comparisons at 0.05 levels) was highlighted in bold. Inter-population differentiation is highlighted with light shading. (XLSX) [file pone.0083493.s004.xlsx]

## Sheet: Table S4
Table S4 Values for pairwise differentiation (below digonal) and associated P values (above diagonal). (a) FST values based on 20 neutral microsatellites loci. (b) FST values based on locus H16. (c)FST values based on locus HSP27. (d) ΦST values based on mt DNA. Differentiation with P < 0.0001 (correction for multiple tests of 496 comparisons at 0.05 level ) were highlighted in bold. Inter-popula…
	BS				NYS							CYS									SYS			NECS							CECS
Samples	24	26	29		16	17	25	27	28	30		1	2	15	18	19	20	31	32		23	3		4	5	6	9	13	21		8	7	10	11	12	14	22
a
24	0	0.03516	0.02832		0.0127	0.85547	0.15137	0.64551	0.47461	0.1416		0.05859	0.18262	0.0166	0.2793	0.18164	0.67383	0.73926	0.02344		0.01367	0.02051		0.57031	0.56641	0.3623	0.55762	0.69141	0.7168		0.75293	0.19434	0.62891	0.54688	0.37598	0.50293	0.41895
26	0.00927	0	0.13867		0	0	0.01562	0.00586	0.08496	0.00977		0.12207	0	0	0.00488	0.00098	0.0293	0.0625	0.00781		0	0		0.00488	0.00098	0	0	0	0		0	0.1377	0.00391	0	0.00684	0.00098	0
29	0.00717	0.00426	0		0	0.00391	0	0.03027	0.40918	0.1123		0	0	0	0	0	0.07031	0.13867	0.44629		0	0		0	0	0	0	0	0.00195		0.05078	0.00488	0	0.02246	0.00195	0	0
16	0.00943	0.02886	0.01806		0	0.00293	0.00293	0	0	0		0	0	0.02637	0.00586	0	0.01758	0	0		0	0.00098		0.01758	0	0.00098	0.00586	0.00098	0.00098		0	0.00098	0	0.02539	0.0625	0.00098	0.00684
17	-0.00214	0.01342	0.00845		0.00942	0	0.15723	0.10938	0.00488	0.01074		0.00195	0.03125	0.00098	0.05566	0.02441	0.29199	0.87109	0.01855		0.00098	0.00098		0.24121	0.2373	0.07617	0.68555	0.14941	0.72852		0.4707	0.06152	0.10547	0.19531	0.3125	0.16602	0.02246
25	0.00337	0.00758	0.00731		0.01092	0.00237	0	0.01953	0.08398	0.0332		0.08301	0.03906	0	0.17188	0.0332	0.51855	0.43359	0.0293		0.00684	0.00488		0.62891	0.08691	0.44434	0.2041	0.03418	0.25781		0.04688	0.10059	0.21973	0.37598	0.42871	0.0127	0.10645
27	-6e-05	0.00912	0.00428		0.01474	0.0032	0.00458	0	0.48535	0.06445		0.20508	0.10742	0	0.02246	0.01562	0.3125	0.83984	0		0.00098	0		0.46875	0.03418	0.01855	0.16309	0.11133	0.48145		0.21387	0.00781	0.02148	0.01953	0.15332	0.04102	0.01562
28	0.00061	0.00474	0.00101		0.013	0.00649	0.00305	0.00076	0	0.11816		0.12598	0.11621	0	0.02832	0.00977	0.64648	0.57617	0.0166		0.00781	0		0.06641	0.01074	0.15527	0.04883	0.05957	0.57422		0.12109	0.04297	0.01758	0.12012	0.23438	0.06836	0
30	0.0044	0.00882	0.0029		0.0115	0.00532	0.00416	0.00337	0.00278	0		0.07715	0.05664	0	0.0293	0.00293	0.40137	0.64551	0.04199		0	0.00098		0.1582	0.02246	0.00879	0.01562	0.05469	0.31152		0.06445	0.03418	0.01758	0.00977	0.07617	0.00488	0.00879
1	0.00641	0.0052	0.00922		0.01408	0.00855	0.00377	0.00238	0.00309	0.0037		0	0.31543	0	0.09668	0.20703	0.41699	0.28516	0		0.03125	0.00684		0.74805	0.10254	0.08008	0.10059	0.00098	0.23047		0.04297	0.2373	0.24023	0.00684	0.19727	0.04102	0.03418
2	0.00389	0.0124	0.0101		0.0116	0.00501	0.00392	0.00352	0.00316	0.00469		0.00201	0	0	0.08984	0.02734	0.43945	0.11035	0		0.00684	0.00098		0.09277	0.0332	0.7334	0.16895	0.00195	0.39062		0.11914	0.00488	0.09668	0.03711	0.96777	0.01562	0.00195
15	0.00691	0.02544	0.01402		0.00584	0.00769	0.01428	0.01516	0.01406	0.01502		0.02027	0.01837	0	0	0	0.00098	0	0		0	0		0	0	0	0	0	0		0.00781	0	0	0	0	0	0
18	0.00259	0.01252	0.01202		0.01195	0.0058	0.00305	0.00663	0.00605	0.00708		0.00462	0.00501	0.01626	0	0.45801	0.94336	0.28809	0.00684		0.25684	0.0127		0.31934	0.14648	0.0957	0.61816	0.09082	0.37988		0.04395	0.36328	0.11426	0.53613	0.61621	0.52441	0.14746
19	0.00324	0.00981	0.01046		0.0145	0.00467	0.00409	0.00487	0.00507	0.0063		0.00221	0.00541	0.01163	0.00038	0	0.46094	0.27051	0		0.00781	0.00391		0.71289	0.28613	0.00488	0.29395	0.23438	0.15332		0.27637	0.41113	0.375	0.02246	0.33691	0.88184	0.00879
20	-0.00069	0.00976	0.00554		0.01094	0.00242	0.00043	0.00213	-0.00011	0.0013		0.00186	0.00133	0.0122	-0.00421	0.00067	0	0.54004	0.1416		0.1709	0.08887		0.75488	0.52832	0.58203	0.72168	0.38965	0.58594		0.54004	0.36328	0.75391	0.4668	0.39648	0.89648	0.48535
31	-0.00096	0.00536	0.00254		0.01408	-0.00133	0.00079	-0.00097	0.00011	-9e-05		0.00202	0.00309	0.01309	0.00214	0.00146	0.00057	0	0.00684		0.00586	0.00391		0.83789	0.60547	0.2168	0.86035	0.2793	0.97656		0.52539	0.14648	0.38672	0.51855	0.77441	0.42383	0.02637
32	0.00665	0.00886	0.00074		0.01232	0.00533	0.00418	0.00724	0.00459	0.00398		0.01084	0.00924	0.01424	0.00779	0.00782	0.00385	0.00519	0		0	0		0.0293	0	0.00293	0	0.00098	0.01855		0.03223	0.00781	0.01074	0.01074	0.23242	0.00879	0.00098
23	0.00778	0.01616	0.00903		0.0105	0.00849	0.0049	0.00679	0.00458	0.00736		0.00416	0.00606	0.01316	0.00193	0.00552	0.00285	0.0049	0.00894		0	0.00977		0.75098	0	0.01074	0.02637	0.00586	0.04492		0.0332	0.05566	0.00586	0.49805	0.17188	0.01562	0.00391
3	0.0089	0.02108	0.01662		0.01324	0.00992	0.00717	0.00946	0.01198	0.01164		0.00774	0.01196	0.01396	0.00867	0.00791	0.006	0.00839	0.01637		0.00626	0		0.31934	0	0	0.00879	0.00293	0.02246		0.00098	0.01172	0.00488	0	0.01758	0.07617	0.00195
4	0.0004	0.01085	0.00968		0.00754	0.00223	-7e-05	0.00088	0.00363	0.00258		-0.00049	0.00398	0.00909	0.00203	-0.00059	-0.00085	-0.00111	0.00442		-0.00058	0.00172		0	0.88477	0.79297	0.8418	0.65332	0.97266		0.33105	0.55371	0.43555	0.39062	0.7207	0.88672	0.24121
5	-0.00045	0.00852	0.00947		0.01311	0.00125	0.00225	0.00317	0.0043	0.00347		0.00271	0.00369	0.01198	0.00269	0.00095	-3e-05	-0.00017	0.00732		0.00648	0.00764		-0.00143	0	0.3125	0.34863	0.67676	0.69922		0.17188	0.20996	0.18848	0.02344	0.77832	0.15332	0.01172
6	0.00203	0.01233	0.00874		0.01071	0.00337	0.00067	0.00422	0.00208	0.00478		0.00355	-0.0003	0.01456	0.00403	0.00517	0.00029	0.00174	0.00566		0.00425	0.0117		-0.00052	0.00081	0	0.48828	0.05078	0.80957		0.28613	0.06543	0.1377	0.13281	0.67773	0.05469	0
9	0.0005	0.01896	0.01102		0.0107	-0.00052	0.00243	0.00302	0.00487	0.00648		0.00443	0.0036	0.01187	-0.00011	0.00145	-0.00116	-0.00165	0.00899		0.00482	0.00842		-0.00139	0.00095	0.00075	0	0.08301	0.48145		0.25	0.08984	0.39453	0.52637	0.77344	0.57129	0.19043
13	-0.00085	0.01311	0.00944		0.01032	0.00246	0.00422	0.00282	0.00361	0.00374		0.00662	0.00649	0.00778	0.00418	0.0015	0.00137	0.00152	0.00678		0.00486	0.00828		-0.0003	-0.00056	0.00341	0.00382	0	0.47559		0.20215	0.30078	0.07422	0.2959	0.39062	0.81543	0.02148
21	-0.00084	0.00979	0.00533		0.00861	-0.00065	0.0014	0.00044	0.00011	0.00112		0.00195	0.00092	0.01006	0.0011	0.0019	-0.00022	-0.00237	0.00388		0.0029	0.00478		-0.0024	-0.00054	-0.00062	0.0005	0.00035	0		0.56934	0.05957	0.22559	0.23047	0.7832	0.46191	0.00293
8	-0.00101	0.01285	0.00452		0.01294	0.0009	0.00436	0.00253	0.00342	0.00421		0.00545	0.00402	0.00654	0.00624	0.00159	0.00083	0.00068	0.0051		0.00443	0.01116		0.00171	0.00203	0.0018	0.00267	0.0023	6e-05		0	0.19434	0.84961	0.30859	0.28906	0.31738	0.00781
7	0.00347	0.00435	0.00788		0.0143	0.00461	0.00337	0.00699	0.00476	0.00534		0.0025	0.00762	0.01334	0.00163	0.00088	0.00175	0.00314	0.00645		0.00396	0.00805		0.00056	0.00151	0.0039	0.00503	0.00166	0.0035		0.00342	0	0.30469	0.04785	0.36426	0.68359	0.07227
10	-0.00024	0.00936	0.00834		0.01072	0.00314	0.00183	0.00484	0.00455	0.0049		0.00209	0.00349	0.01274	0.00378	0.00086	-0.0009	0.00106	0.00533		0.00548	0.00777		0.00086	0.00149	0.00237	0.00134	0.00317	0.00156		-0.00132	0.00191	0	0.16602	0.38281	0.41797	0.01562
11	0.00057	0.01434	0.00543		0.00734	0.00269	0.00114	0.00515	0.0032	0.00576		0.00719	0.00562	0.0103	0.00075	0.00529	0.00105	0.00087	0.00625		0.00038	0.0115		0.00149	0.00381	0.00281	0.00076	0.00157	0.00165		0.00205	0.00489	0.00287	0	0.34766	0.14355	0.0752
12	0.00251	0.0111	0.00806		0.00701	0.00214	0.00118	0.00356	0.00245	0.00471		0.00362	-0.00295	0.01197	0.00028	0.00175	0.00213	-0.00076	0.00243		0.00274	0.00815		-0.00032	-0.00105	-2e-05	-0.00093	0.0014	-0.0009		0.00282	0.00211	0.0015	0.00219	0	0.25684	0.16016
14	0.00087	0.01423	0.00988		0.01301	0.00311	0.00613	0.0045	0.00386	0.00684		0.00546	0.00659	0.00982	0.00073	-0.00205	-0.00233	0.00089	0.00681		0.00512	0.0048		-0.00169	0.00205	0.00394	0.00037	-0.00119	0.00058		0.00214	-0.00029	0.00094	0.00352	0.00267	0	0.03906
22	0.00155	0.01266	0.01029		0.00964	0.00534	0.00302	0.00545	0.00809	0.00569		0.00463	0.00791	0.0156	0.00395	0.00591	0.00091	0.00431	0.00757		0.00613	0.00931		0.00205	0.00375	0.00686	0.00306	0.00496	0.00517		0.00726	0.00387	0.00475	0.0039	0.00351	0.0051	0
b
	24	26	29		16	17	25	27	28	30		1	2	15	18	19	20	31	32		23	3		4	5	6	9	13	21		8	7	10	11	12	14	22
24	0	0.00195001	0		0.0332001	0.19727	0.01465	0.70508	0.14258	0.18262		0.24219	0.23926	0.0820301	0.00098001	0.0703101	0.01562	0.20801	0		0.26953	0.35742		0.34082	0.66699	0.33398	0.48047	0.02441	0.54395		0.00098001	0.00195001	0.00586003	0	0	0	0
26	0.15323	0	0.37402		0	0.00488002	0.11035	0.00293002	0.00098001	0.01465		0	0.01562	0	0.20215	0	0.1543	0.00195001	0.28613		0.00977004	0		0	0	0	0.00098001	0	0		0.12891	0.23242	0.24316	0.36719	0.0293001	0.6416	0.50977
29	0.15966	8e-05	0		0	0	0.15137	0.00098001	0	0.00977003		0	0.00293002	0	0.64355	0	0.32031	0.00098001	0.9043		0	0		0	0	0	0	0	0		0.57422	0.8916	0.34082	0.72656	0.0986301	0.80469	0.80664
16	0.08046	0.31227	0.30873		0	0.01367	0	0.02246	0.02148	0.00098001		0.32715	0.0312501	0.31543	0	0.24023	0	0.01855	0		0.00684002	0.31445		0.16602	0.0752001	0.15625	0.0752001	0.86035	0.0937501		0	0	0	0	0	0	0
17	0.01056	0.09785	0.09416		0.07421	0	0.01855	0.60645	0.93164	0.38477		0.20312	0.99902	0.14355	0.00684002	0.2207	0.0908201	0.97656	0		0.65723	0.14844		0.0166	0.22266	0.17188	0.82715	0.00684003	0.0615201		0	0.00684003	0.0468801	0	0	0.00098001	0.00098001
25	0.07546	0.02539	0.01103		0.24135	0.05003	0	0.00586003	0.00781002	0.17773		0	0.0361301	0	0.16699	0	0.24219	0.01074	0.0605501		0.03125	0.00098001		0	0	0	0.0127	0	0		0.0634801	0.25391	0.44238	0.0644501	0.01562	0.0781201	0.33008
27	-0.01084	0.11823	0.12274		0.0652	-0.00621	0.06141	0	0.3457	0.28027		0.32324	0.67773	0.0947301	0.00195001	0.17383	0.0400401	0.48047	0		0.60645	0.33789		0.12109	0.64355	0.34375	0.87207	0.02148	0.28906		0	0.00195001	0.00977003	0	0	0	0.00098001
28	0.02292	0.11683	0.10675		0.06789	-0.01271	0.06532	0.0019	0	0.25195		0.22461	0.87402	0.18457	0.00781003	0.32129	0.0878901	0.94531	0		0.32227	0.19141		0.01855	0.15137	0.17383	0.72754	0.02344	0.0380901		0.00098001	0.00098001	0.0205101	0.00098001	0	0.00098001	0.00098001
30	0.01475	0.07152	0.05844		0.13288	-0.00113	0.01208	0.00568	0.00739	0		0.02051	0.45312	0.00977003	0.0293001	0.01465	0.18652	0.36914	0.00098001		0.34961	0.0341801		0.00293002	0.0459001	0.01562	0.21191	0	0.00781002		0.00391002	0.02148	0.14551	0.00195001	0	0.00684002	0.02344
1	0.01216	0.19818	0.19931		0.00774	0.00931	0.13537	0.00498	0.00934	0.04806		0	0.21582	0.86328	0	0.77344	0.00195001	0.2041	0		0.10156	0.94336		0.33301	0.5625	0.94531	0.60352	0.46387	0.45312		0	0	0	0	0	0	0
2	0.00985	0.08972	0.08804		0.07804	-0.01627	0.0451	-0.00686	-0.01235	-0.00338		0.01112	0	0.14551	0.01855	0.2334	0.13867	0.99512	0		0.76953	0.19727		0.02246	0.24805	0.22168	0.82715	0.02148	0.0732401		0.00293002	0.01953	0.0830101	0	0	0.00195001	0.01172
15	0.03394	0.20978	0.20508		0.00732	0.01401	0.14969	0.01765	0.01025	0.05872		-0.01028	0.01602	0	0	0.95898	0.00293002	0.13086	0		0.0293001	0.62988		0.0898401	0.21094	0.54297	0.42969	0.48633	0.1123		0	0	0	0	0	0	0
18	0.16536	0.01807	-0.01141		0.31848	0.08501	0.01716	0.12107	0.09292	0.05368		0.19477	0.07972	0.1957	0	0	0.63965	0.01074	0.64258		0.00781003	0		0	0	0	0.00488002	0	0		0.70996	0.9375	0.44141	0.37988	0.13281	0.52637	0.45508
19	0.03324	0.18708	0.18541		0.01361	0.0062	0.13442	0.01323	0.00281	0.04956		-0.01015	0.00807	-0.01112	0.17611	0	0.00293002	0.26855	0		0.0654301	0.49414		0.0722701	0.2041	0.48535	0.5498	0.3457	0.0996101		0	0	0	0	0	0	0
20	0.10758	0.03057	0.00298		0.23831	0.03479	0.0098	0.06896	0.03916	0.01761		0.1258	0.03128	0.12599	-0.01508	0.10824	0	0.10742	0.22363		0.0576201	0.00391002		0	0.00195001	0	0.03027	0	0		0.23633	0.54395	0.69629	0.15137	0.0556601	0.20117	0.31543
31	0.01589	0.10619	0.09877		0.07177	-0.01328	0.05582	-0.00174	-0.01153	0.00196		0.01079	-0.01424	0.01354	0.08693	0.00663	0.03625	0	0		0.46387	0.18359		0.0253901	0.17676	0.14941	0.72461	0.02246	0.0468801		0	0.00781003	0.0302701	0	0	0.00195001	0.00098001
32	0.18944	0.00235	-0.01068		0.33394	0.11336	0.02621	0.14592	0.12487	0.07825		0.22306	0.10706	0.22606	-0.0117	0.20586	0.00884	0.11724	0		0	0		0	0	0	0	0	0		0.72168	0.73828	0.20703	0.76074	0.10059	0.90527	0.46875
23	0.00703	0.07213	0.08228		0.08969	-0.00687	0.03914	-0.00528	0.00239	0.00094		0.02239	-0.0092	0.03241	0.08186	0.02362	0.04048	-0.00206	0.10107		0	0.0918001		0.00586002	0.11523	0.0712901	0.58887	0.00293002	0.0449201		0	0.00293002	0.0263701	0.00098001	0	0	0.00293002
3	0.00211	0.20688	0.20836		0.0091	0.01308	0.13633	0.00265	0.01484	0.04798		-0.01602	0.01488	-0.0067	0.20677	-0.00472	0.13668	0.01489	0.23434		0.02426	0		0.55957	0.74316	0.9668	0.57617	0.43262	0.68945		0	0	0	0	0	0	0
4	0.00566	0.25339	0.25837		0.0217	0.04801	0.1744	0.02124	0.05406	0.08094		0.00288	0.04969	0.02058	0.26396	0.02644	0.19405	0.05099	0.28651		0.05114	-0.00749		0	0.4043	0.40527	0.14941	0.14844	0.76562		0	0	0	0	0	0	0
5	-0.00978	0.1769	0.17559		0.03965	0.00755	0.10414	-0.00466	0.01303	0.02869		-0.00365	0.00841	0.00935	0.17216	0.00948	0.11091	0.01073	0.20029		0.01413	-0.00892		0.00229	0	0.74023	0.66895	0.0673801	0.66602		0	0	0	0	0	0	0
6	0.00414	0.19227	0.19205		0.01864	0.00938	0.12632	0.00179	0.01145	0.04235		-0.01138	0.01083	-0.00291	0.18652	-0.00264	0.12117	0.01147	0.21538		0.02012	-0.01357		0.00179	-0.00561	0	0.64355	0.22461	0.52637		0	0	0.00195001	0	0	0	0
9	-0.00294	0.12539	0.12962		0.04582	-0.01312	0.07365	-0.01271	-0.00908	0.00946		-0.00759	-0.01303	-0.00017	0.12452	-0.00485	0.06682	-0.00996	0.152		-0.006	-0.00645		0.01896	-0.00701	-0.0071	0	0.10156	0.31738		0	0.00293002	0.01367	0	0	0	0.00391002
13	0.05687	0.27187	0.27131		-0.01388	0.05012	0.20842	0.04386	0.04587	0.10484		-0.00253	0.05232	-0.00168	0.27105	0.00223	0.19582	0.04818	0.29442		0.06509	-0.001		0.01481	0.02463	0.00697	0.02493	0	0.10254		0	0	0	0	0	0	0
21	-0.00598	0.20485	0.21255		0.03111	0.02625	0.13569	0.00489	0.03364	0.05331		-0.00123	0.02669	0.01504	0.21393	0.01751	0.15018	0.02984	0.23864		0.02755	-0.00889		-0.00878	-0.00493	-0.0031	0.00346	0.0186	0		0	0	0	0	0	0	0
8	0.21553	0.02256	-0.00719		0.37512	0.13482	0.03277	0.16894	0.14533	0.09152		0.25266	0.12865	0.25405	-0.01397	0.23504	0.01328	0.13691	-0.01033		0.12374	0.2645		0.31763	0.22354	0.24117	0.17822	0.32891	0.26589		0	0.71289	0.13965	0.6748	0.28906	0.5459	0.2666
7	0.15759	0.01296	-0.01303		0.31521	0.08824	0.0083	0.11934	0.09885	0.05122		0.19667	0.08263	0.20105	-0.01966	0.18192	-0.00753	0.09138	-0.01073		0.08123	0.20615		0.25914	0.1709	0.18797	0.12596	0.27281	0.2111		-0.01225	0	0.4541	0.51465	0.1582	0.52832	0.64062
10	0.08863	0.01087	0.00015		0.2197	0.03574	-0.0018	0.05936	0.04589	0.01406		0.1204	0.0313	0.12688	-0.00273	0.10959	-0.01155	0.04021	0.00889		0.03099	0.12751		0.17489	0.10252	0.11579	0.06208	0.18647	0.13545		0.01852	-0.00287	0	0.10938	0.01758	0.2207	0.7002
11	0.20428	0.0019	-0.0084		0.36966	0.13794	0.02659	0.1651	0.15325	0.09293		0.25235	0.13068	0.25914	-0.00035	0.23908	0.02836	0.14282	-0.00933		0.11879	0.26156		0.31002	0.22265	0.24205	0.17662	0.32824	0.26017		-0.00855	-0.0053	0.01965	0	0.24121	0.84766	0.38379
12	0.30623	0.07945	0.03007		0.49716	0.22666	0.07527	0.2539	0.23903	0.16128		0.35607	0.22008	0.35576	0.03169	0.34147	0.0821	0.22598	0.02583		0.20466	0.36837		0.4135	0.30924	0.3337	0.27657	0.43682	0.35446		0.00556	0.02498	0.0765	0.01263	0	0.11914	0.0312501
14	0.18586	-0.00982	-0.0109		0.33784	0.11449	0.02658	0.14397	0.12858	0.0806		0.22392	0.1074	0.22953	-0.0054	0.2082	0.01608	0.11972	-0.01286		0.09731	0.23466		0.28566	0.20093	0.21647	0.1508	0.29712	0.23662		-0.00587	-0.00642	0.00978	-0.01186	0.0336	0	0.58887
22	0.1242	-0.00523	-0.00975		0.26941	0.06885	0.00175	0.09271	0.08236	0.03857		0.16481	0.06296	0.17297	-0.00535	0.15367	-6e-05	0.0745	-0.00429		0.05638	0.17226		0.21942	0.14313	0.15896	0.09884	0.23468	0.17644		0.00453	-0.00831	-0.00706	-0.00064	0.05088	-0.00649	0
c
	24	26	29		16	17	25	27	28	30		1	2	15	18	19	20	31	32		23	3		4	5	6	9	13	21		8	7	10	11	12	14	22
24	0	0.16495	0.04151		0.00118	0.00151	0.00108	0.02161	0.01957	0.08613		0.0471	0.5343	0.00011	0.00022	0.02097	0.02527	0.1271	NA		0.01226	0.12882		0.61677	0.11591	0.34419	0.33065	0.00516	0.00032		0.0029	0.02452	0.00011	0.0072	0.00011	0.18	0.01957
26	-0.006	0	0.01269		0.4229	0.06366	0.10409	0.67656	0.63602	0.18484		0.00753	0.08355	0.00462	0.14731	0.83538	0.15677	0.12871	NA		0.01183	0.19226		0.2857	0.68118	0.07312	0.25763	0.49398	0.06839		0.07161	0.31269	0.04301	0.01839	0.03505	0.36839	0.03387
29	0.0286	0.0341	0		0.00022	0.00011	0.02376	0.0014	0.06667	0.02613		0.12161	0.53903	0.00011	0.00097	0.00065	0.00258	0.41882	NA		0.00591	0.23484		0.11699	0.04376	0.02237	0.39849	0.00032	0.00011		0.00172	0.27237	0.00011	0.00032	0.00011	0.21333	0.05903
16	0.0329	0.005	0.0633		0	0.11817	0.00312	0.04731	0.06742	0.00151		0.00011	0.00452	0.06978	0.02957	0.63355	0.12376	0.00011	NA		0.00011	0.04226		0.00258	0.07656	0.00043	0.00086	0.44591	0.24753		0.07398	0.00452	0.19699	0.01344	0.08118	0.12763	0.00054
17	0.0563	0.0296	0.0598		0.008	0	0.0428	0.05602	0.02656	0.00065		0.00032	0.01075	0.04462	0.03559	0.09237	0.59817	0.00323	NA		0.00925	0.08075		0.00301	0.24946	0.0043	0.00333	0.9072	0.00828		0.72032	0.00065	0.47054	0.02753	0.03688	0.09258	0.0372
25	0.0359	0.0174	0.0067		0.0467	0.0304	0	0.60742	0.80925	0.04344		0.02667	0.0172	0.00022	0.4143	0.04204	0.02387	0.05129	NA		0.00409	0.07978		0.01043	0.14495	0.00097	0.0728	0.05806	0.00065		0.1471	0.46785	0.00258	0.00108	0.00054	0.0757	0.00591
27	0.0246	-0.0013	0.0267		0.0279	0.0198	-0.0041	0	0.83333	0.06656		0.00172	0.01624	0.00022	0.58645	0.65194	0.16366	0.03226	NA		0.00688	0.07011		0.08043	0.36086	0.00376	0.10796	0.20774	0.03194		0.05237	0.4128	0.02108	0.00957	0.00355	0.10839	0.00441
28	0.0224	0.0002	0.007		0.0259	0.0259	-0.0098	-0.0081	0	0.28011		0.00978	0.1028	0.00065	0.5357	0.51882	0.06097	0.12226	NA		0.00688	0.13161		0.14538	0.24796	0.01054	0.2629	0.12656	0.01161		0.13591	0.78183	0.00817	0.00505	0.00172	0.40419	0.00925
30	0.0255	0.0163	0.0038		0.0522	0.0493	0.0025	0.0079	-0.0016	0		0.09043	0.08581	0.00011	0.09376	0.0829	0.00559	0.02097	NA		0.00495	0.00978		0.11226	0.09538	0.04785	0.5757	0.00301	0.00022		0.07763	0.30968	0.00129	0.01129	0.00011	0.30484	0.0072
1	0.0416	0.0535	-0.0046		0.0911	0.0815	0.0146	0.0433	0.023	0.011		0	0.09688	0.00011	0.00054	0.00043	0.00108	0.06677	NA		0.04957	0.10903		0.00344	0.13925	0.0114	0.3672	0.00054	0.00011		0.00419	0.08355	0.00011	0.00022	0.00011	0.04032	0.12677
2	0.0131	0.017	-0.0028		0.0246	0.0212	0.0096	0.0182	0.0051	0.0082		0.0101	0	0.00011	0.00075	0.06129	0.10151	0.43118	NA		0.24366	0.74419		0.57247	0.62634	0.73624	0.28817	0.03054	0.00032		0.08333	0.04022	0.00441	0.01258	0.00011	0.78376	0.32462
15	0.09	0.0436	0.084		0.0242	0.0147	0.0425	0.0279	0.0309	0.0624		0.119	0.0571	0	0.0486	0.00903	0.13871	0.00011	NA		0.00011	0.00011		0.00022	0.00011	0.00011	0.00011	0.05473	0.04591		0.14602	0.00011	0.04226	0.01667	0.32527	0.00054	0.00011
18	0.0742	0.0293	0.0471		0.0495	0.0276	0.0044	-0.0045	0.002	0.0139		0.0679	0.0428	0.0172	0	0.44301	0.0843	0.00086	NA		0.00183	0.00473		0.00204	0.09806	0.00022	0.0157	0.20301	0.09108		0.20914	0.12323	0.24032	0.06624	0.07204	0.07387	0.00323
19	0.0326	0.0005	0.0374		0.0033	0.0077	0.0152	-0.0005	0.0021	0.015		0.0609	0.0139	0.0165	0.0038	0	0.50215	0.00323	NA		0.00366	0.07312		0.0571	0.34398	0.00677	0.02323	0.53667	0.67419		0.23871	0.04516	0.50323	0.21215	0.09301	0.58742	0.00624
20	0.0489	0.025	0.0445		0.0087	-0.0103	0.0196	0.0101	0.0127	0.0333		0.0712	0.0135	0.001	0.0142	-0.0012	0	0.04484	NA		0.03151	0.10323		0.05323	0.36796	0.03312	0.03516	0.33935	0.23409		0.46065	0.00892	0.68806	0.84333	0.13538	0.17086	0.14645
31	0.0121	0.0097	-0.003		0.0421	0.0324	-0.0035	0.0028	-0.0037	0.0009		0.0086	-0.0027	0.0585	0.0248	0.0173	0.0225	0	NA		0.30742	0.55129		0.78731	0.32226	0.50903	0.79516	0.00505	0.00011		0.00495	0.28613	0.00011	0.00108	0.00011	0.17602	0.51409
32	NA	NA	NA		NA	NA	NA	NA	NA	NA		NA	NA	NA	NA	NA	NA	NA	0		NA	NA		NA	NA	NA	NA	NA	NA		NA	NA	NA	NA	NA	NA	NA
23	0.0537	0.0392	0.0269		0.0592	0.0215	0.0116	0.0126	0.0181	0.017		0.0368	0.0144	0.06	0.0136	0.0186	0.0166	0.0078	NA		0	0.43645		0.1286	0.44247	0.41602	0.16903	0.01376	0.00011		0.01226	0.01247	0.01097	0.00086	0.00011	0.26151	0.99516
3	0.0081	0.0074	0.0067		0.0099	0.0092	0.0094	0.0135	0.0059	0.0188		0.0173	-0.014	0.0532	0.0405	0.0109	0.0073	-0.0029	NA		0.0125	0		0.31849	0.72301	0.4	0.27774	0.0886	0.00075		0.03624	0.15462	0.02129	0.00172	0.00032	0.56366	0.61151
4	-0.0005	-0.0037	0.0168		0.03	0.0297	0.0121	0.0009	0.0029	0.008		0.0405	0.0073	0.0516	0.0248	0.0089	0.02	-0.0041	NA		0.0136	0.0047		0	0.16419	0.79161	0.63925	0.0143	0.00172		0.00978	0.14925	0.00043	0.00731	0.00011	0.51312	0.07935
5	0.0156	0.0048	0.0117		0.0183	0.0086	0.0016	0.0011	-0.0001	0.0052		0.0217	-0.0054	0.0407	0.0151	0.0017	0.0034	-0.0031	NA		0.0024	-0.0077		0.0019	0	0.28559	0.57172	0.50097	0.00032		0.25602	0.21323	0.0686	0.02032	0.00215	0.66237	0.68613
6	0.0152	0.0116	0.0087		0.0299	0.0199	0.0104	0.0092	0.0054	0.0038		0.0251	-0.0053	0.0507	0.0263	0.0082	0.01	-0.0039	NA		0.0045	-0.0025		-0.0037	-0.004	0	0.40376	0.00667	0.00011		0.00978	0.01559	0.00054	0.00065	0.00011	0.27559	0.47011
9	-0.0012	0.0043	-0.0071		0.0468	0.0468	-0.0015	0.0051	-0.0042	-0.0092		-0.0008	-0.0015	0.073	0.0291	0.022	0.0344	-0.0136	NA		0.0151	-0.0002		-0.007	-0.001	-0.0033	0	0.00946	0.00032		0.02613	0.63828	0.0014	0.00796	0.00022	0.31344	0.28
13	0.0382	0.01	0.0557		0.006	-0.0078	0.024	0.0064	0.0179	0.0349		0.0765	0.0213	0.0187	0.0104	-0.0027	-0.0064	0.0244	NA		0.0121	0.0099		0.0137	0.003	0.0144	0.0332	0	0.03914		0.69989	0.0043	0.43742	0.03892	0.11731	0.51742	0.05828
21	0.0629	0.0217	0.0663		0.0195	0.0129	0.0328	0.01	0.0195	0.0412		0.1013	0.0419	0.0057	0.0043	-0.0021	-0.0001	0.0377	NA		0.0315	0.037		0.0213	0.0237	0.0266	0.0493	0.0047	0		0.01699	0.00075	0.20462	0.14495	0.15903	0.03849	0.00011
8	0.0476	0.0225	0.0355		0.0123	-0.0073	0.0126	0.0083	0.0087	0.0181		0.0545	0.0079	0.0095	0.0042	-0.0027	-0.0137	0.0176	NA		0.0076	0.0066		0.0182	-0.0011	0.0066	0.0251	-0.0073	0.0065		0	0.00581	0.62667	0.34086	0.06882	0.44258	0.05086
7	0.0195	0.0141	-0.0078		0.0588	0.0592	-0.0079	0.0054	-0.0079	-0.0049		-0.003	0.008	0.0745	0.0248	0.0278	0.044	-0.0084	NA		0.0249	0.0099		0.0078	0.0082	0.0106	-0.0172	0.0475	0.0548		0.0352	0	0.00054	0.00097	0.00043	0.0986	0.01484
10	0.0846	0.0493	0.0721		0.0261	-0.0013	0.0419	0.029	0.038	0.0499		0.0957	0.0371	0.0187	0.0145	0.0079	-0.006	0.047	NA		0.0175	0.0303		0.0417	0.0197	0.0286	0.0615	-0.0017	0.008		-0.0069	0.0729	0	0.52452	0.41065	0.22398	0.04538
11	0.0605	0.0341	0.053		0.0302	0.0117	0.0287	0.0149	0.0214	0.0257		0.0813	0.0307	0.012	0.0016	0.0021	-0.0061	0.0322	NA		0.018	0.0327		0.0227	0.015	0.0184	0.0391	0.0036	0.0001		-0.0061	0.0503	-0.0026	0	0.15376	0.13882	0.01118
12	0.0809	0.0339	0.0887		0.0303	0.01	0.0434	0.0186	0.0354	0.0527		0.116	0.0585	0.0102	0.0018	0.0062	0.0017	0.0527	NA		0.0289	0.0484		0.0369	0.028	0.0407	0.0641	-0.0036	-0.0018		0.0028	0.0746	-0.0035	-0.0051	0	0.00806	0.00054
14	0.0168	0.0027	0.0177		0.0099	0.0025	0.0078	0.0004	0.0014	0.0064		0.0373	-0.0038	0.0305	0.0084	-0.0069	-0.0023	0.001	NA		-0.0016	-0.007		-0.0046	-0.0096	-0.0054	0.0036	-0.0088	0.009		-0.0095	0.0167	0.0049	0.0007	0.0106	0	0.45108
22	0.0469	0.0338	0.0208		0.0441	0.0114	0.0101	0.013	0.015	0.016		0.0315	0.0046	0.0509	0.0156	0.0135	0.0063	0.0051	NA		-0.0115	0.0019		0.013	-0.003	0.0001	0.013	0.0064	0.0285		-0.0005	0.0235	0.0102	0.0129	0.0259	-0.0068	0
d
	24	26	29		16	17	25	27	28	30		1	2	15	18	19	20	31	32		23	3		4	5	6	9	13	21		8	7	10	11	12	14	22
24	0	0.45024	0.62559		0.00474005	0.20379	0.38389	0.26066	0.0758302	0.0568702		0.0900502	0.45498	0.34123	0.48341	0.37441	0.79621	0.41706	0.0189601		0.0237001	0.16114		0.0995302	0.20853	0.60664	0.12322	0.1564	0.66825		0.0331801	0.0947902	0.24171	0.18009	0.49763	0.34597	0.45498
26	-0.006	0	0.73934		0.17062	0.15166	0.0947902	0.14692	0.31754	0.0284401		0.18957	0.45024	0.5545	0.74882	0.79621	0.57346	0.36493	0.0521301		0.0521302	0.14218		0.46445	0.45972	0.25118	0.18483	0.36493	0.25118		0.0331801	0.16114	0.30806	0.20379	0.109	0.38863	0.582941
29	-0.02252	-0.01215	0		0.0853102	0.52133	0.78673	0.74882	0.75829	0.0995302		0.87678	0.88626	0.93839	0.99526	0.92891	0.96682	0.52607	0.0853101		0.46445	0.1327		0.48341	0.76303	0.85308	0.12322	0.59242	0.96682		0.18957	0.21801	0.45972	0.36967	0.53555	0.56398	0.99052
16	0.12728	0.02029	0.02644		0	0.0473901	0.0189601	0.0710901	0.41232	0.0663502		0.64929	0.27962	0.41232	0.48341	0.21801	0.1327	0.0758302	0.69668		0.30332	0.21327		0.71564	0.7346	0.0284401	0.3981	0.25592	0.0710902		0.0568701	0.26066	0.12796	0.11848	0.0142201	0.21801	0.17536
17	0.0318	0.02414	-0.00345		0.04248	0	0.27488	0.43602	0.36967	0.19431		0.40284	0.5545	0.33175	0.80095	0.402841	0.5545	0.49763	0.14218		0.12322	0.16114		0.10427	0.18009	0.23697	0.0853101	0.10427	0.63033		0.24645	0.0237001	0.32227	0.5545	0.41232	0.0710902	0.33175
25	0.00669	0.02978	-0.01215		0.0739	0.01074	0	0.71564	0.27962	0.0710902		0.32227	0.36967	0.37915	0.51659	0.28436	0.80569	0.70616	0.0189601		0.1564	0.0568701		0.0568702	0.24171	0.28436	0.0189601	0.38389	0.48815		0.00474005	0.17062	0.37915	0.12322	0.20379	0.19905	0.32227
27	0.0212	0.02306	-0.01291		0.0404	-0.00114	-0.01503	0	0.54028	0.23697		0.39336	0.58294	0.44076	0.78199	0.27962	0.65877	0.4455	0.0426501		0.31754	0.0663501		0.0663502	0.18009	0.17062	0.11848	0.40758	0.40758		0.3981	0.27014	0.22749	0.45024	0.45972	0.0521301	0.64455
28	0.04024	0.00504	-0.01611		-0.00182	0.00735	0.01164	-0.00601	0	0.5545		0.96682	0.75829	0.95261	0.97156	0.61137	0.48815	0.30332	0.36019		0.99052	0.34597		0.79147	0.63033	0.49763	0.36493	0.93365	0.56398		0.50237	0.54976	0.37915	0.59242	0.33649	0.71564	0.8436
30	0.10132	0.06227	0.03025		0.06185	0.02019	0.05993	0.01686	-0.01031	0		0.20853	0.22749	0.19905	0.22275	0.18009	0.24645	0.10427	0.0853102		0.17536	0.35545		0.11374	0.0568702	0.16588	0.14218	0.17536	0.21327		0.64929	0.0521302	0.0900502	0.57346	0.42654	0.1564	0.43602
1	0.03725	0.01204	-0.01506		-0.01166	0.00245	0.00409	0.00281	-0.02795	0.01821		0	0.74882	0.94787	0.98104	0.41232	0.67299	0.52607	0.16588		0.98578	0.21801		0.54028	0.98104	0.77251	0.109	0.87204	0.70616		0.13744	0.48341	0.20379	0.34123	0.34123	0.80569	0.80569
2	0.00063	-0.00398	-0.02276		0.01597	-0.00358	0.00478	-0.00937	-0.01641	0.02388		-0.01454	0	0.91943	0.94313	0.62085	0.88152	0.4455	0.41232		0.24171	0.45024		0.40758	0.92891	0.96209	0.16588	0.6872	0.83886		0.22275	0.21327	0.30332	0.81043	0.644551	0.48815	0.93839
15	0.01074	-0.00662	-0.0195		-6e-05	0.00569	0.00134	-0.00045	-0.0287	0.02424		-0.02132	-0.02849	0	0.98104	0.90521	0.81043	0.49763	0.20379		0.45972	0.26066		0.69668	0.96682	0.87678	0.17062	0.98104	0.7346		0.21327	0.29858	0.33175	0.66351	0.32227	0.75829	0.8436
18	-0.00877	-0.01401	-0.04034		-0.00575	-0.02183	-0.00683	-0.0119	-0.0305	0.02229		-0.02411	-0.02948	-0.04151	0	0.95735	0.97156	0.88152	0.30332		0.71564	0.52133		0.77725	0.94313	0.90047	0.47393	0.76303	0.92417		0.26066	0.39336	0.92891	0.42654	0.53081	0.83886	0.97156
19	0.00438	-0.02132	-0.02908		0.02333	0.00295	0.0072	0.00766	-0.0064	0.03214		0.00026	-0.01025	-0.03507	-0.03989	0	0.55924	0.37915	0.13744		0.15166	0.20379		0.50237	0.76777	0.63507	0.48341	0.51659	0.6019		0.0663502	0.20853	0.32701	0.28436	0.27962	0.72038	0.5545
20	-0.03618	-0.00357	-0.02444		0.02562	-0.00819	-0.01337	-0.01107	-0.0002	0.01555		-0.00763	-0.02289	-0.01486	-0.03166	-0.00638	0	0.8436	0.0710902		0.1327	0.19905		0.1327	0.54502	0.5782	0.0616101	0.33175	0.96209		0.19905	0.0616101	0.81517	0.70142	0.9763	0.345971	0.82938
31	0.00021	0.00428	-0.00556		0.03881	-0.00117	-0.01195	4e-05	0.0092	0.03938		-0.00251	0.00318	-0.00028	-0.02412	-0.0022	-0.01765	0	0.0379102		0.0521301	0.20853		0.0568702	0.33649	0.22275	0.15166	0.27962	0.52133		0.0473901	0.18483	0.92891	0.36493	0.4218	0.17062	0.49289
32	0.1054	0.03856	0.02974		-0.01742	0.02715	0.06738	0.04695	0.00395	0.0422		0.01158	0.00277	0.01219	0.00326	0.02776	0.03691	0.04398	0		0.18483	0.37441		0.58294	0.3128	0.0568702	0.50711	0.20379	0.0331801		0.17536	0.21801	0.0710902	0.18483	0.0142201	0.12322	0.0616102
23	0.09175	0.03694	-0.0011		0.00941	0.02076	0.0245	0.00946	-0.02982	0.02165		-0.02163	0.01279	-0.00215	-0.01397	0.01889	0.02212	0.02568	0.01466		0	0.0568702		0.37915	0.53555	0.109	0.0568702	0.62085	0.0995302		0.1327	0.51659	0.14692	0.0853102	0.0237001	0.2891	0.48815
3	0.04196	0.02651	0.02287		0.01762	0.01934	0.05432	0.03878	0.00351	0.01588		0.01552	-0.00246	0.01252	-0.00819	0.02056	0.01589	0.01767	0.00111		0.03399	0		0.32701	0.15166	0.0853102	0.37441	0.29858	0.16114		0.14692	0.0473901	0.37441	0.59716	0.15166	0.30806	0.47393
4	0.06594	-0.00594	-0.0031		-0.02218	0.039	0.06754	0.04758	-0.0227	0.0486		-0.00599	-0.00132	-0.01605	-0.02281	0.00055	0.02698	0.03753	-0.01009		-0.0006	0.0075		0	0.80569	0.28436	0.46919	0.52607	0.18957		0.0568701	0.44076	0.11848	0.11848	0.0473901	0.6872	0.47867
5	0.01855	-0.00215	-0.01101		-0.01313	0.01075	0.01196	0.01522	-0.00713	0.03868		-0.01876	-0.01923	-0.02001	-0.02164	-0.01516	-0.00446	0.00496	0.00604		-0.00352	0.01539		-0.01408	0	0.37441	0.0758302	0.72986	0.55924		0.0189601	0.3128	0.2654	0.24645	0.1327	0.74882	0.79147
6	-0.01344	0.00947	-0.01486		0.04	0.01168	0.00661	0.017	-0.00335	0.02471		-0.01085	-0.02442	-0.0177	-0.02371	-0.00952	-0.00824	0.0075	0.03501		0.0172	0.02724		0.00583	0.00179	0	0.0426501	0.41232	0.85308		0.0426501	0.0995302	0.0995303	0.27488	0.3981	0.67773	0.58294
9	0.05603	0.01595	0.03059		9e-05	0.02995	0.05281	0.03108	0.00271	0.03311		0.02337	0.02337	0.01291	-0.00237	-0.00255	0.03369	0.02244	-0.00437		0.03326	0.00655		-0.00209	0.02548	0.04343	0	0.10427	0.0426501		0.0900502	0.1327	0.19905	0.17536	0.0853102	0.26066	0.1327
13	0.0273	0.00381	-0.00683		0.01158	0.02334	0.00536	0.00413	-0.02823	0.01872		-0.01586	-0.01352	-0.0333	-0.01488	-0.00397	0.00666	0.01184	0.01441		-0.0098	0.00951		-0.00896	-0.01109	-0.00035	0.02751	0	0.27014		0.24171	0.69194	0.0900502	0.41706	0.0805701	0.65403	0.81991
21	-0.01964	0.00753	-0.02626		0.04229	-0.00871	-0.00388	0.00333	-0.00591	0.02138		-0.00935	-0.0207	-0.0145	-0.02355	-0.00829	-0.02415	-0.00313	0.04276		0.0202	0.02535		0.01749	-0.00397	-0.01469	0.04648	0.00705	0		0.0663502	0.0426501	0.32701	0.54502	0.6872	0.34123	0.6872
8	0.10599	0.04905	0.01771		0.04562	0.00976	0.05895	-0.00296	-0.00375	-0.01584		0.01509	0.01617	0.01617	0.01519	0.03489	0.01997	0.03766	0.02128		0.0215	0.02196		0.05138	0.03587	0.03517	0.03053	0.01593	0.02697		0	0.0331801	0.0379101	0.94313	0.22749	0.0142201	0.29384
7	0.07703	0.02039	0.0109		0.01298	0.04942	0.02853	0.01068	-0.0034	0.05322		0.00078	0.01991	0.00956	0.00426	0.02155	0.03995	0.02305	0.01818		-0.00367	0.03961		-0.00403	0.00535	0.02332	0.02332	-0.01179	0.03626		0.04542	0	0.0379102	0.0331801	0.0189601	0.35071	0.3128
10	0.01919	0.01027	0.00155		0.03232	0.00728	0.00441	0.01511	0.00717	0.04611		0.00912	0.01466	0.00515	-0.03175	0.00657	-0.02052	-0.03562	0.03549		0.02285	0.00514		0.03764	0.00919	0.0217	0.02018	0.02504	0.00722		0.04079	0.04488	0	0.20853	0.21801	0.09479	0.24171
11	0.04719	0.02062	-0.00228		0.04465	-0.0102	0.03663	-0.00426	-0.01262	-0.00721		0.00417	-0.027	-0.01134	-0.00483	0.01347	-0.01935	0.00964	0.02264		0.02877	-0.009		0.03175	0.01215	0.00641	0.02811	-0.00228	-0.00787		-0.04156	0.05662	0.01883	0	0.6872	0.0758302	0.70616
12	0.00281	0.03258	-0.00537		0.06557	-0.00181	0.01514	0.00195	0.00574	-0.00208		0.00707	-0.01332	0.00821	0.0011	0.01377	-0.02514	0.00248	0.06191		0.04611	0.02737		0.05994	0.02552	0.00199	0.03626	0.03028	-0.01284		0.01116	0.06512	0.0174	-0.01846	0	0.0805702	0.49763
14	0.01012	0.00242	-0.00488		0.01772	0.03524	0.01811	0.03535	-0.01324	0.03461		-0.01517	-0.00285	-0.01729	-0.02178	-0.01497	0.00795	0.01993	0.02243		0.00701	0.00936		-0.01625	-0.0131	-0.01482	0.01219	-0.00735	0.00632		0.05725	0.00699	0.03321	0.03876	0.03834	0	0.34123
22	-0.00312	-0.00538	-0.02833		0.02061	0.00335	0.0075	-0.01085	-0.02026	0.00192		-0.01434	-0.02769	-0.01946	-0.0309	-0.0073	-0.02213	-0.00225	0.03134		-0.00395	0.00053		-0.00353	-0.01216	-0.00465	0.03096	-0.01418	-0.01406		0.00913	0.00663	0.00937	-0.01901	-0.00423	0.00628	0
